# Supplementary material for: Preterm birth is associated with xenobiotics and predicted by the vaginal metabolome
Source: Nat Microbiol. 2023 Jan 12;8(2):246–59. doi: 10.1038/s41564-022-01293-8 (PMC9894755; doi:10.1038/s41564-022-01293-8)
Supplement: Supplementary file 3 — Supplementary Table 1 Raw metabolite measurements. Sample IDs refer to Supplementary Data 2 of ref. 14. Values are raw area counts. Supplementary Table 2 Assignments of samples to metabolite clusters (MCs). Sample IDs refer to Supplementary Data 2 of ref. 14. Supplementary Table 3 Metabolite origin predictions by AMON. Supplementary Table 4 Metabolite annotations and extraction platforms. Supplementary Table 5 Tyramine prediction accuracy with metabolic models using different media definitions. Values are Spearman ρ between NMPC values and tyramine measurements. Supplementary Table 6 Shapley values of prediction models. Supplementary Table 7 Chromatography and mass spectrometry parameters. Listed are all technical parameters for each of Metabolon’s LC–MS/MS platforms. Supplementary Table 8 Tyramine, putrescine and histamine predicted NMPCs. Sample IDs refer to Supplementary Data 2 of ref. 14. Supplementary Table 9 Assignments of SpeciateIT species to AGORA models. SpeciateIT species are the columns of Supplementary Data 2 of ref. 14. Supplementary Table 10 Metabolites included in the vaginal media used in metabolic models. Listed are the metabolites included, along with their AGORA identifiers. Supplementary Table 11 Hyperparameter sets used to optimize prediction models. Supplementary Table 12 Parameters of final prediction models. Supplementary Table 13 Measurement characteristics for highlighted xenobiotics. [file 41564_2022_1293_MOESM3_ESM.xlsx]

## Sheet: Table S1
	Volume extracted (ul)	LC MS/MS Pos Early, Pos Late, Polar Batch	LC MS/MS Neg Batch	(3'-5')-guanylylcytidine	(N(1) + N(8))-acetylspermidine	(R)-3-hydroxybutyrylcarnitine	(S)-3-hydroxybutyrylcarnitine	1,2,3-benzenetriol sulfate (1)	1,2,3-benzenetriol sulfate (2)	1,2-dilinoleoyl-GPC (18:2/18:2)	1,2-dipalmitoyl-GPC (16:0/16:0)	1,3,7-trimethylurate	1,7-dimethylurate	1-(1-enyl-palmitoyl)-2-arachidonoyl-GPE (P-16:0/20:4)*	1-(1-enyl-palmitoyl)-2-linoleoyl-GPE (P-16:0/18:2)*	1-(1-enyl-palmitoyl)-2-oleoyl-GPE (P-16:0/18:1)*	1-(1-enyl-stearoyl)-2-linoleoyl-GPE (P-18:0/18:2)*	1-(1-enyl-stearoyl)-2-oleoyl-GPE (P-18:0/18:1)	1-carboxyethylhistidine	1-carboxyethylisoleucine	1-carboxyethylleucine	1-carboxyethylphenylalanine	1-carboxyethyltyrosine	1-carboxyethylvaline	1-methyl-4-imidazoleacetate	1-methyl-5-imidazoleacetate	1-methyl-5-imidazolelactate	1-methyladenine	1-methylguanidine	1-methylguanine	1-methylhistamine	1-methylhistidine	1-methylnicotinamide	1-methylxanthine	1-oleoyl-2-linoleoyl-GPC (18:1/18:2)*	1-oleoyl-GPC (18:1)	1-oleoyl-GPE (18:1)	1-palmitoyl-2-arachidonoyl-GPC (16:0/20:4n6)	1-palmitoyl-2-linoleoyl-GPC (16:0/18:2)	1-palmitoyl-2-oleoyl-GPC (16:0/18:1)	1-palmitoyl-2-oleoyl-GPE (16:0/18:1)	1-palmitoyl-2-oleoyl-GPG (16:0/18:1)	1-palmitoyl-2-oleoyl-GPS (16:0/18:1)	1-palmitoyl-2-palmitoleoyl-GPC (16:0/16:1)*	1-palmitoyl-2-stearoyl-GPC (16:0/18:0)	1-ribosyl-imidazoleacetate*	1-stearoyl-2-arachidonoyl-GPC (18:0/20:4)	1-stearoyl-2-arachidonoyl-GPE (18:0/20:4)	1-stearoyl-2-oleoyl-GPC (18:0/18:1)
0052.V2	70	batch_1	batch_1		6627114	272659	784547		792954			46560	202763	287801	782623	2753682			221499	576135	1.34329e+06	783237	269253	641658	1.5839e+06	1536220	403884	3662525		39702.7	1.34623e+06	3.28113e+06	7.22873e+06	1.12273e+06	2142815	673248	71818		2.70958e+06	6543642	880903		1939193	1.25101e+06		444364	219865		4.501e+06
0123.V2	70	batch_1	batch_1		1.121e+06				37688.2		1.68885e+06			839026	456314	2224581	992460		362279	109149	347815	130065	50742.3	417048		1323515	272609	4135395		15063.4	42750940	58312.7	4.47123e+06		394940		17391.2	845580	2.41748e+06	4.0597e+06				154653	375715		454248		1.90825e+06
0139.V2	70	batch_1	batch_1		4.42025e+06	170605	823845			243291	624976			535677	1.10396e+06	4885213	704624	516242	7447668	1.38609e+06	2845263	6089241	2.00643e+06	1.94413e+06	327464	384167		2.18538e+06			1.92573e+06	1.6094e+06	3.82564e+06		1710971	694673	92638.5	307603	4.4217e+06	9601728	2.22404e+06		704787	3.28165e+06		294073	225597	354950	6.48548e+06
0160.V2	70	batch_1	batch_1		2.71643e+06	460857	1.10196e+06		101226					246513	454892	1.69459e+06	119035		2.60839e+06		2.28515e+06	3.14733e+06	1.44876e+06	1239148	1.10305e+06	1.27912e+06	474422	2950576		33743.5		5.55408e+06	19946622		792818	92964.6			1.30237e+06	2.8859e+06	520941			493199		312447	128444		1.79482e+06
0168.V2	70	batch_1	batch_1		5.4837e+06	694350	1.60629e+06		31998.9	961542	1.76867e+06			2.53992e+06	8535213	25499380	2.58659e+06	2.34778e+06	2.00301e+06	1295572	3.40866e+06	6827420	2.30648e+06	1.53585e+06	122842	309009	68335.8	6.24705e+06		25958.2		3.37647e+06	3358365		7235993	768381	448891	687047	16980422	46234708	8.05681e+06		7.57844e+06	16073420	279116		559142	1119511	21886236
0183.V2	70	batch_1	batch_1		2.84618e+06	306355	682614									238492			3.73304e+06	398095	1410798	3.11017e+06	1.40601e+06	590910		54352.6		1.1528e+06				1.7482e+06	851572		256305			726509	1.96209e+06	1.528e+06							427726		601310
0184.V2	70	batch_1	batch_1		534371	243935	252062		61538.7							136138			258136	29331.5	72115.7	45247.3	23590.3	93608.8	516810	501846	193157	653658			4.34058e+06	528665	3.42101e+06						402284	471983						114187
0245.V2	70	batch_1	batch_1			134643																											336864						359264	191739
0254.V2	70	batch_1	batch_1	20325.8	2321868		455011		44572.6	593843	2.2011e+06			708286	1.10047e+06	3500595	944793		2.16959e+06	952987	3.4301e+06	6.62013e+06	2.04558e+06	1.42459e+06	629320	3399361	633324	4.42279e+06				4.73276e+06	16347271		4.09377e+06	1.61494e+06	152410	844568	6.44972e+06	11591625	1.07991e+06		1.74371e+06	1.95983e+06	389100	484270	516917	336788	5.7294e+06
0273.V2	70	batch_1	batch_1		4.13132e+06	353522	1449429	95335.8	6773547							500605			582442	63643.8	277771	278636	90293.1	460450	1.53921e+06	568133	910263	5959682		51271.5	52114700	2792483	9769886	302368					618749	662291				136198		120840			350068
0285.V2	70	batch_1	batch_1	21872.9	16517232	596896	1.18648e+06		291061		253546	81362.8	629926	426204	1.34548e+06	5.65841e+06	423192		3681563	255202	576374	1.38191e+06	704555	617034	2.86143e+06	11179304	5.43546e+06	7.25937e+06	487011	59788.4		18022688	26778028	1.56389e+06	1.09043e+06	357534	53718.7	137141	2.49656e+06	5570789	1.00557e+06		533504	1.61076e+06		1.93238e+06	128866		2859633
0286.V2	70	batch_1	batch_1		8900840	627094	854894		154131	187325	2.22094e+06			532507	873897	3775373	675366		1.40357e+06	594428	1.22488e+06	854175	250474	670312	323345	498258	169311	4.00104e+06			1.46386e+06	3478705	5109872		2585828			455658	6.41024e+06	16723695	1.69956e+06		2.63164e+06	4.89272e+06	476643	76675.7	311322	512128	8195213
0303.V2	70	batch_1	batch_1		5334557	425287	1.57759e+06			508997	4820140			2644344	2.56628e+06	9295885	2.834e+06	2.01037e+06	1.4633e+06		12628995	11619416	2.03888e+06	3126245	220515	45023.7	75771.3	6710678		33504.9		4.12201e+06	6295376		2.8078e+06		92525.5	858688	7.21697e+06	15819826	1.66419e+06		201015	4.21685e+06	1.20844e+06	81620.4	617061	604039	6.8597e+06
0313.V2	70	batch_1	batch_1	20457.7	5.14907e+06	496219	931173	26167.2	1.49326e+06		1.45754e+06	38993.5	169206	860737	1.17327e+06	3.65587e+06	1.18177e+06		785091	87656	351879	436644	95096.3	247292	919484	2.0967e+06	659686	1.27025e+06				9817919	12109904	917842	2.60673e+06	997355	306621	334420	3.42372e+06	8398377	995314		1.70792e+06	1.10185e+06	309590	444021	216710	206024	4.58212e+06
0316.V2	70	batch_1	batch_1	24753.7	10657513	782221	428128	20561.4	1.68211e+06			79567.4	537055		152695	1.55833e+06			3.46972e+06	62153.1	258085	204593	72471.8	499399	4263910	8738258	46563316	18564630	204050	259213	132052872	5.88459e+06	11688546	1.58968e+06					671176	822331				205478		440265			355898
0323.V2	70	batch_1	batch_1		4.50061e+06	488745	1.16661e+06		774447	685237	1.47683e+06			1.12631e+06	1.32969e+06	6361527	945100	495002	2.73775e+06	594007	1320682	2.6662e+06	926391	832180	1.98242e+06	3.66774e+06	1.05691e+06	7.89613e+06				11654174	69352216		2.28534e+06	76417.4	48184.7	543041	6.02779e+06	11829950	1332120		578181	3585423	389689	858116	292596	353455	5026148
0334.V2	70	batch_1	batch_1	265517	4.07478e+06	5.36519e+06	9075212	25183.8	1.42504e+06	92269.9	295636	172156	1.4354e+06	610688	1.12524e+06	4.37354e+06	125047		2.74002e+06	1000010	5.58172e+06	2.98271e+06	1877355	2.8321e+06	1.20029e+06	2.46262e+06	872981	4582825		91181.7		4.10381e+06	3.69885e+06		911683			214681	1.48418e+06	3.80801e+06	353708		160119	554936		135143	184716		2877996
0337.V2	70	batch_1	batch_1		9104559	342584	972959	72782.9	1.94998e+06		146801	210669	716406	146493	904728	3385181	210971	91764.8	7758564	408709	2.08813e+06	1.398e+06	310550	1.43419e+06	2400006	11198991	2.79648e+06	1.48275e+06	119176			7549586	86293960	1.99021e+06	736381	206209			1.23706e+06	2629917	399982		1078079	298191		1.61871e+06			1.94965e+06
0338.V2	70	batch_1	batch_1	23520.1	6749156	1.91421e+06	3120694	229523	10835319			1.18721e+06	2.84591e+06		504815	1428139			1.08152e+06	692629	1.10486e+06	716698	358403	1.52355e+06	7555576	26578772	12934260	7.37291e+06	2.18102e+06	53667.6	304567	121666128	174426560	1.3405e+06	282505				841481	1.48451e+06	115444		251485			5156896	125431		1.17242e+06
0342.V2	70	batch_1	batch_1	26147.3	9282913	671666	1.38202e+06		217221					247933	861863	4.40708e+06	382256		856553	266844	517536	478582	187119	378302	276706			1.28155e+06			272066	2827418	1.8597e+06		1202962	520225		158482	3.22336e+06	6.52437e+06	912852		1.00109e+06	1.8734e+06			145440		2.45858e+06
0348.V2	70	batch_1	batch_1		6.12545e+06	992537	3.22717e+06	42793.6	1.44107e+06			1.33389e+06	6.67286e+06	90362.1	185538	1.44748e+06			483210	176109	297202	215556	144732	677793	12303059	3.04938e+06	6.27388e+06	27310052	558756	249561	53788384	39510776	2.17438e+06	4830585					439418	461734						4.33946e+06			162271
0370.V2	70	batch_1	batch_1		23327914	1013889	2147525		143223	378583	368539			278263	901781	2645389	271646		2141822	425737	1.19794e+06	1280121	429640	757478	3.40579e+06	4.29126e+06	873504	6043312	245189	52833.2	1.89098e+06	14791643	30834606		2.04546e+06			225838	3201500	6.99525e+06	1325431		1.71074e+06	2.02839e+06		1.36389e+06		159644	3.74116e+06
0374.V2	25	batch_1	batch_1		897690	255256	364470		203228							433905			202831	21174.4	70847.5	61316.9		77541.5	412507	86149.6						751087	3.67492e+06						476806	640368			197267			191170	109383		365558
0378.V2	70	batch_1	batch_1		4460349	275704	781368		618145		811252		130943	393892	509469	2465790	408050	278112	207185	87930.2	232199	251128	60130.6	230512	560222	448061	133460	1.00142e+06				2.12584e+06	3998153	412281	1643987	448500	90981.9	222556	1.91385e+06	5194075	556554		1.17352e+06	641858	215171	190567	219410		2.55675e+06
0381.V2	70	batch_1	batch_1	20367	3.58201e+06	598474	1.46404e+06	20865.7	1.75181e+06		684311	121583	758138	395976	1.49469e+06	5849708	650762	284634	2.02835e+06	648121	994049	3.03961e+06	1.03014e+06	1.18346e+06	1.53327e+06	1844824	536328	3.33299e+06		31625.5	1.99544e+06	5.14047e+06	10196237	1.09111e+06	1.84431e+06	517193	51828.9	239814	4.13014e+06	8370195	1.35126e+06		1.46661e+06	3199279		829420			3.93412e+06
0390.V2	70	batch_1	batch_1	20368.8	16803586	927313	1.8493e+06	233272	12909705	263702	254418	135388	743755	252648	616120	2.80779e+06			582361	312615	851395	615761	155207	703078	2081259	12879612	4480708	5.31012e+06	150226	69965.4	1.31801e+06	6302191	16854142	1.20854e+06	2.04371e+06		16280.4	222570	3.01646e+06	5.83063e+06	656148		1.00429e+06	1.56312e+06		1.27626e+06			2.31008e+06
0398.V2	70	batch_1	batch_1		3.33192e+06	261071	477500		110535	204413					1.05267e+06	2.78607e+06			921800	396822	458120	270627	126905	334904	687477	1.13843e+06	432287	2.48981e+06			1.42406e+06	2.39685e+06	7335993		2.05915e+06	261717	57144.1	144914	2196716	3.96522e+06	678346		1299223	654659		384216	171214		2.42385e+06
0406.V2	70	batch_1	batch_1		1.65938e+06				72923							171513			569220		290893	151781	54506.1	279760	1515645	2.72265e+06	5880123	5.31374e+06		48451.8	29507142	253544	6062420					126222	373678	411631						69366.8
0407.V2	70	batch_1	batch_1	61672.7	6285981	1.08387e+06	2.32414e+06		246183	153811	565370	219620	1.28383e+06	879877	1.68843e+06	7923588	1.25517e+06	532295	4.10797e+06	771101	1.52532e+06	3.71547e+06	2.99709e+06	1.50909e+06	4716790	2.91251e+06	787792	11917233	475245	166483		19781440	52909884	1688932	1.68606e+06		48701.1	263365	3672774	8.22089e+06	1.4236e+06		1.00344e+06	2.12739e+06		2.92284e+06		170503	5.45338e+06
0409.V2	70	batch_1	batch_1	39662.3	4906842	399170	1.03489e+06		284992							872449			2.33018e+06	151933	526846	1.10273e+06	419189	1.29796e+06	3.58808e+06	4.45082e+06	3.8611e+06	21221952	398532	219969	121166992	2.52574e+06	3.06329e+06						528011	703994						133527			454386
0412.V2	70	batch_1	batch_1		14843921	356653	908498		61942.6	479247	947979		59783.5	586952	1.2726e+06	5119807	738495			629669	1354896	738619	238476	712720	1.67635e+06	1.4423e+06	554391	5.33663e+06		24537.7		6.5495e+06	13945480		3.71594e+06	352298	187793	333199	4.99039e+06	14732746	2.3583e+06		3.06684e+06	2.40318e+06		548883	305273	414263	10921466
0417.V2	70	batch_1	batch_1	47501.7	11368512	525633	1.82481e+06		35645.5		1.01578e+06	21413		835310	771640	3.19093e+06	620736		360482		1.67152e+06	634946	240395	621952	1.0082e+06	1.11553e+06	477994	5.2429e+06		36721.5		4225537	10279477		549176	310238	75210	875869	2.74843e+06	3.64896e+06	232579		547883	339157	249718	442205	477536	90890.1	2.32884e+06
0422.V2	70	batch_1	batch_1		4.18244e+06	571176	1.22451e+06	77790.5	6.05348e+06				416192	120205	382020	1552478	80044.6		2201080	314014	706424	1.44352e+06	839398	572970	2.71395e+06	2.97113e+06	1.48275e+06	5184551	431102	55854		19805212	24464152	521065				157761	828339	1.59959e+06	113091		159316	268366		1.29745e+06			1.16436e+06
0427.V2	40	batch_1	batch_1		6.17838e+06	378961	554169		68604.3	168232	1.65378e+06	27475.1		581079	955290	2.77724e+06	987700	495158	369632	633456	914216	518004	172672	528658	2.54607e+06	3.34355e+06	1.34914e+06	3.09475e+06	123076	39059.9	627349	7.08586e+06	13349529		1697504			332276	2583086	6.55057e+06	494242		1.23677e+06	689842	358041	1.00734e+06	282160	172508	3.59158e+06
0436.V2	70	batch_1	batch_1		895842				434664		561488			422488	335060	1.35979e+06	245093		471489	57627.7	94861.5	141588	52545.7	106822	1.15217e+06	3.7226e+06	782111					4050929	14938277		647938			248425	1.48837e+06	2.91474e+06	252878		235866	290099		595339	120422		1.37754e+06
0440.V2	70	batch_1	batch_1	102549	3.97426e+06	372003	831010		59210.3		614659			515545	873593	4.54084e+06	804113		4734112	640242	2.06044e+06	4258925	1.69609e+06	1.36468e+06	300461	743755	234975	5429934		35979.1	522070	3.16612e+06	5120584		761890	292433		238812	2.27701e+06	5.22891e+06	1.01646e+06		546672	1.44566e+06		97763.1			2.98236e+06
0441.V2	70	batch_1	batch_1		1.51694e+06	231033	229349		568220						264371	1.48441e+06			1.51166e+06	162862	470909	952323	286167	237114	946560	110971		1.70799e+06				4.41125e+06	10940898		621442		27852	143912	1.07064e+06	1996527	314009		696223	342255		385117			1.115e+06
0443.V2	70	batch_1	batch_1	172066	7.12277e+06	637337	2.7292e+06		79576	203559	2214441		215715	1.29144e+06	2.16241e+06	8416311	2.00228e+06	1.4372e+06	2.39588e+06	524578	998472	2.31946e+06	566826	1.18999e+06	942657	558041		5971896		84836.3		5115490	10663999		2.38961e+06	1.36532e+06	151407	827984	5076831	12975974	1.6378e+06	83002.8	1.93531e+06	2.42885e+06	512493	289102	645809	452266	7.70084e+06
0451.V2	70	batch_1	batch_1	26035.9	8607427	762112	1.74951e+06		233175		701978			441400	912966	3021464	537416	299104	5338407	377276	971659	1.71741e+06	1.47346e+06	792152	582930	3.13501e+06	675586	3545454		40247.2		2.16894e+06	3.37767e+06		687687			182795	1.58512e+06	3.56909e+06	676158		447207	857347		173540	195053		2.17115e+06
0452.V2	70	batch_1	batch_1		5.32656e+06	465794	812358		117206				290503	136120	340894	2.19817e+06			4.64174e+06	692794	1954072	3.20752e+06	1.48198e+06	1.44003e+06	2.5295e+06	3.15671e+06	2845537	9889556	126786	87403.6	38124852	3558106	18358428	450090	356204			192133	1.17177e+06	2.03409e+06	223847	1014267		317638		318886			1.26103e+06
0455.V2	70	batch_1	batch_1		3.00553e+06		1.20076e+06		57630.6		174981					1.13611e+06			156189	49192.4	145340	156159	77631.2	288355	978550	480874	276787	1.78679e+06		29379.1	8158212	1.38423e+06	4.8579e+06		167131			168555	932319	1.78613e+06	166301			595334		249323			655364
0457.V2	70	batch_1	batch_1		16796632	505196	1.56503e+06		64200.3		907140	17446.2	97301.4	1.08698e+06	2249873	10030105	1.25283e+06	1.14112e+06	3.40963e+06	738382	1.70353e+06	938415	494051	2.60023e+06	4.10027e+06	3.02103e+06	4.02927e+06	15785388	113508	206397	85797760	1.57267e+06	7988632		1.20755e+06		46096.9	190992	3.16005e+06	10765154	1588906	10111508	234610	2.44368e+06	255725	154547	128199		5.63096e+06
0460.V2	70	batch_1	batch_1		3.74029e+06		778860		2062588		298370			549764	1.70556e+06	6.24906e+06	1071729	441744	3.2741e+06	207411	892158	479722	291432	2.87163e+06	5.90639e+06	11201961	9750045	17258454	281010	212751	102542592	6799965	68401320		1.01293e+06			246574	2.38057e+06	5055945	570086	1050230		1.24959e+06		1.37618e+06			3.14495e+06
0462.V2	70	batch_1	batch_1	60416.7	9062795	304724	1.82199e+06		26654.5	250806	2.14285e+06		202271	1.33192e+06	2.16059e+06	6.66965e+06	2.03807e+06	941419	13683551	2.05579e+06	9885943	9355654	3.32522e+06	3.71805e+06	2397105	11771094	3.45187e+06	10551065	119642	69562.2	18256562	7425074	11531204		2.02095e+06	237930		472078	5077905	11922579	1.75577e+06			3.32472e+06	607635	666714	385748	456886	6766082
0463.V2	70	batch_1	batch_1		5.97294e+06	276394	555931		276882	363800	2.05135e+06	89197.9	364671	933225	1.70767e+06	5.60575e+06	1.17493e+06	733498	263418	202041	381406	254805	93376.2	273920	1651278	3.09241e+06	1.04968e+06	3.98421e+06	264688		1.90978e+06	6144681	23167876	967902	3.36849e+06	652041	378765	291148	4.20687e+06	10651832	1.25851e+06		2.36103e+06	1.6232e+06	405823	724231	172232	286886	4929083
0466.V2	70	batch_1	batch_1		10354748	472297	1.06321e+06	43762.1	3.95527e+06	234007	205768			323730	968044	3.74208e+06	366838		337340	396688	629156	487935	191388	550515	2.16841e+06	1.93148e+06	824650	6035343	201662		5.06381e+06	7899924	21752940		1.90404e+06	296644	293422		4.01561e+06	9274718	1.38882e+06		1815690	2.69637e+06		523941	150871	270727	5.45641e+06
0469.V2	70	batch_1	batch_1		1.86099e+06	134474	692730	168405	6.31864e+06		119640	61561.6	297938		167901	740051			143211	82147.6	276135	107746	61912.9	279340	5.12044e+06	8961778	8022568	9561657	178006	96309.8	29103474	24364008	71499008	2.35766e+06	118564				532937	769625						1.76861e+06			417167
0475.V2	70	batch_1	batch_1	44176.3	7300364	642340	2149043		342552	453393	2.51402e+06		152179	1419116	2.67531e+06	7452118	1.9429e+06		2973078		4765919	6.7491e+06	2.29957e+06	1.71652e+06	1.70959e+06	764848	394465	7.77301e+06		41973.7		13473276	16052050	362632	3648562	719675	458525	465120	7657915	19453124	3.33936e+06		1.9634e+06	5278891	642084	793792	317669	526037	10325253
0477.V2	70	batch_1	batch_1	23786.9	3.14139e+06	619039	1.26004e+06	433872	19860386			526364	1.67034e+06	462153	1.27635e+06	3.51658e+06	488821		564836	318040	1083122	603503	190211	788690	4.00758e+06	3.01568e+06	1.01268e+06	1576559	126448	27783.1	237608	23511464	74481968	1.99369e+06	774149			210370	1.40432e+06	3775254	368103		812622	360773		2.86766e+06	106057		3132210
0486.V2	70	batch_1	batch_1		3.35655e+06	264987	770561		884502		140691			185817	401829	2.14404e+06			137221	186237	328919	250490	93437.5	245114	552618	720359	285739	2.77728e+06				2208093	10801753		867101	326501		252926	1.9448e+06	4.48381e+06	559734		392328	1.08998e+06		384551			2.45007e+06
0490.V2	70	batch_1	batch_1	201478	21150662	1.25739e+06	3.57079e+06		38055.3	210170	2.7276e+06			1.64058e+06	3666518	7288176	2576753	532162	6271186	579821	1.94536e+06	2685035	1.08302e+06	1.24201e+06	924708	2.34008e+06	488343	9409803		92479.3	552853	4.49677e+06	21068880		1337686	183187		495306	4.09589e+06	10420943	1.69145e+06		203535	2271198	766126	335939	395440	365209	5.74757e+06
0494.V2	70	batch_1	batch_1		3.95268e+06	546592	1.1205e+06		299411	270256	913224			1339770	1.93964e+06	10727905	651640		1067962	260553	885220	1.58583e+06	649006	467224	1.37711e+06	1.26257e+06	640648	4.07821e+06		17809.3		9821884	10813552		2446401	759020	62984.4	360486	6.94205e+06	15104104	2891077		1944608	7725711		719373	205949	540200	6.72015e+06
0505.V2	70	batch_1	batch_1		12492275	526123	1.25679e+06		838439					237512	531110	2346249			3675983		1.37898e+06	895627	435108	656654	6875234	6048233	1525931	18423890	640905	163269	63835600	38283848	21307828	547570	619335			215455	1.55635e+06	3064907	239699			564812		1.66974e+06			1749468
0508.V2	70	batch_1	batch_1	40189.2	8.02003e+06	199711	657762		791236		516570	106349	375622	457138	378362	2.13258e+06		202451	2.22386e+06	143833	336876	215397	116028	1.61268e+06	6130022	5.69014e+06	4735426	22493090		295966	111746592	10747956	6148009	1.48094e+06	340081			170584	1.21721e+06	2384228	171299	2.87746e+06		618245	115162	1163647			1.30674e+06
0514.V2	70	batch_1	batch_1		5284274	412312	753449	51070	3.20043e+06	177877	2687044	59808	235946	1.00103e+06	1.25533e+06	4.75533e+06	1.36789e+06	718263	916237	158325	291293	289148	218479	255679	1.06568e+06	2258189	949178	1.59218e+06		22633.6	1.01817e+06	5254798	22742442	1.15639e+06	1.51796e+06	204326	213084	345515	3.60806e+06	7.94886e+06	1.05446e+06		226019	1.62101e+06	506650	276270	250076	253558	3.31336e+06
0520.V2	70	batch_1	batch_1		2.10191e+06	200774	501723		68963.6	233631	1.87976e+06			1.24144e+06	798281	3238084	1.01463e+06	739479	1404931	145523	673080	295954	143754	546389	595005	658999	212206	3406026		37766.6	22738098	639186	4227100		1.35384e+06		24859.4	430039	3.25606e+06	6.23768e+06	579624	772205		1.35271e+06	691501		331443	216759	3.04814e+06
0522.V2	70	batch_1	batch_3	26334.7	4.59118e+06	260324	624688		291240	315726	2.7591e+06			1102648	998796	4.65918e+06	1.30663e+06	909250	273098	414860	1.10072e+06	544848	213411	534558	2.30019e+06	4.02701e+06	2.32774e+06	3410593	157755	31748.3	9908431	4.0403e+06	20423582		3.34689e+06	1.0928e+06	351571	686429	5396238	14092741	1.20342e+06		2.84768e+06	2.18577e+06	616797	575546	416595	441420	8.32452e+06
0523.V2	70	batch_1	batch_3		11604252	379789	2.1235e+06		176877			100242	421415			364640			3224809	489421	1.20093e+06	1.25052e+06	381130	1.19897e+06	2.77371e+06	1.35003e+06	1.32968e+06	2.27365e+06	181959	25144.4	8353210	13703920	46586368	412769			27868.9		507707	809909						1.78289e+06			326697
0524.V2	70	batch_1	batch_3		7.401e+06	109406	393237		470166		377730	109479	350471	435662	210562	921280			397128	472557	1.03816e+06	472721	290593	1.91331e+06	4.2021e+06	8.15666e+06	2734772	13195485	308869	107815	31330428	16973170	32044566	1127699	269521		15423.2		772984	1.4018e+06	180670	292911		169668		1.45334e+06			593338
0527.V2	70	batch_1	batch_3	47087.2	9049796	645232	2053184		389841		285778	1.05675e+06	2829634	476535	1.3306e+06	5050321	378377		4581610	485969	905753	973338	293366	1192238	3.97184e+06	4.18602e+06	1.3237e+06	4.13897e+06		28913	533887	14095989	39968680	5.68913e+06	1.30492e+06	418706	75163	144446	1.57239e+06	3.86826e+06	715285		1.75208e+06	408341		3.22418e+06			3.57731e+06
0528.V2	70	batch_1	batch_3	38194.2	7643395	265391	1.35964e+06	55012.4	751364		240343	2.26309e+06	4.15917e+06	302506	1.03979e+06	3.54635e+06	311322	203334	292922	220631	1.07278e+06	987487	352377	1.01208e+06	11080930	30269106	13661028	27926562	644062	376736	41854380	43125304	285179168	3.85437e+06	867510		68473		1980043	3.49491e+06	432043		340216	749321		9624097	202345		1.82321e+06
0536.V2	70	batch_1	batch_3	119769	3.16737e+06	497650	1131868		62488.7		310395			346002	301055	1.52032e+06			705654		456281	323363	229082	413011	1.05739e+06	352673	959073	3704232		58111.4	24308458	1.1415e+06	837993		166231		51710.3	185882	972579	1.95759e+06	594986			217865			139347		729433
0537.V2	70	batch_1	batch_3		144666				289262	751828	553053			209045		638530			252736	36577.5	55915.7	157386	98990.1	72788.3	438116	1.29219e+06	286260					378282	4158678			795187	24270	7.49269e+06	17841572	8826410	195465			765642		136147	4.49097e+06		1.80677e+06
0538.V2	70	batch_1	batch_3		6211456	449655	620907		159912	465494	638271		122184	818075	1.26472e+06	5.65473e+06	473196		1.03556e+06	113103	325229	298984	125885	280831	897341	309118	315426	2.1684e+06		17060.7		4.29635e+06	7.53444e+06		3.60952e+06	1.51888e+06	363581	326240	3.65375e+06	10676695	1.10983e+06		3392788	1.56485e+06		694428	205262	299097	6.40766e+06
0541.V2	70	batch_1	batch_3		16207032	336335	884079		140814	867939	5428857	277328	951037	2.10183e+06	2.74276e+06	8398111	3.73358e+06	1.95389e+06	1.17561e+06	583840	1.43838e+06	869479	335722	1.10606e+06	3503882	5.01074e+06	1.85366e+06	4.59166e+06		55523.5	2461138	14123974	31256676	706383	6955144		535407	1.45545e+06	10794225	23023676	1.61187e+06		4.15114e+06	2.23032e+06	1.12219e+06	1662857	884234	732177	10918805
0542.V2	70	batch_1	batch_3		5.44489e+06	676832	1.90831e+06		339458	306516	516743	336694	1.72133e+06	578378	1.45505e+06	3.12957e+06	521385		6.49688e+06	2.78972e+06	7.39715e+06	13276193	5.53334e+06	2.86332e+06	6.6318e+06	21297678	4514553	13301236	483736	93134.5	601100	43521604	80054352	809424	2.11308e+06	1.18747e+06	132799	526850	3.73073e+06	7.05555e+06	1222640		1.29913e+06	1.58714e+06		3.68882e+06	373820	72678.6	4439590
0543.V2	70	batch_1	batch_3		4435873	454485	992872		100268	622588	1.14643e+06	96236.3	206954	1.07063e+06	2849690	9260120	1.63149e+06		1.41513e+06	274652	1.47537e+06	643480	416107	1.86997e+06	1909149	858959	541849	11075424		126420	53700492	2563793	7414256		3434125		178297	495342	6907110	14140909	1.25547e+06	2.37589e+06	209442	3826179	232827	342085	294125		6749572
0549.V2	70	batch_1	batch_3		3.90788e+06	694091	2122675		269832				98013.5			340205			180175	94118.4	259179	241496	137499	549840	4429496	9128488	14466222	1.94862e+06	597203	98681	59786896	7911281	71703904	302398			11363.1		416384	480080			151204			1.56966e+06			142036
0550.V2	70	batch_1	batch_3	167647	12134132	1.03863e+06	3.24364e+06		262101	219225	2.24801e+06	81034.1	438459	1.71931e+06	3279950	11148582	1.31672e+06		7119390		8.13279e+06	3817463	1.00896e+06	2.99438e+06	2.21438e+06	597628	461193	13021169		168236		12714610	11132727		2479060		245473	329134	4.00184e+06	11694502	1913138		5.82364e+06	1.42402e+06	577607	953895	242703	288036	8407467
0551.V2	70	batch_1	batch_3	47464.8	4.97872e+06	623620	2.36887e+06	331910	5646770	161564	213945	1.22178e+06	2.0697e+06	280758	671831	3544501	239671		388388	210822	480554	738394	255324	810496	5106591	8611437	1666137	3.16558e+06	324701	61007.4	17239142	17572828	110902440	4.56824e+06	1.2186e+06	897578	158919	307418	2.03622e+06	4529080	352396		1.01098e+06	721880		1.88526e+06	215865		3.0669e+06
0554.V2	70	batch_1	batch_3		1.38292e+06	339739	621029		667693		321740	121583	379573	324407	637613	2.57473e+06			152403	71248.9	134324	144708	62735.8	169436	1.17787e+06	720733	322378				2382090	9847764	29636554	662898	1.11487e+06	248611	60586	178548	1.89726e+06	3750276	530976		765105	657406		338964	194520	102632	1.65448e+06
0559.V2	70	batch_1	batch_3	44590.8	3.44474e+06	126623	463754		79805.6				49368.6		267055	1480799			753005		844660	310955	113416	676386	7.97217e+06	902812	5037390	18462138		193416	108556584	589002	4.39397e+06				33712.1		440899	750967						64994.7			357507
0560.V2	70	batch_1	batch_3	51091.3	9874968	442596	1.75314e+06	41476.8	1.08287e+06	411971	804269	88934.5	629313	1.10674e+06	1.88902e+06	7.28854e+06	1.17863e+06		1614397		5671236	7094257	3.07794e+06	2.62892e+06	4.9905e+06	19085644	4081795	10925298	457992	110096	728494	35075296	141268208	841312	3.29048e+06	826584	237041	677254	4500963	13548824	2.2801e+06		3.2797e+06	2.09736e+06		3101581	410445	443211	8471072
0565.V2	70	batch_1	batch_3		10620378	540735	908859		222480		1.28846e+06	68371.7	263227	635928	665830	2481221	618258		1.54515e+06	797670	1.86626e+06	916248	403730	907445	3.98664e+06	2266491	1113670	3392337	113443	41049.8	491255	21883816	55858524	424306	1.33583e+06	283381	60684.8	268059	2.00944e+06	5.69098e+06	497327		1.09239e+06	599623		2467491		174836	2.60934e+06
0566.V2	70	batch_1	batch_3		27125022	597090	962212	55961.7	1279648	973193	2.75783e+06	388070	1.18347e+06	1.7005e+06	3747532	9977518	1.64103e+06	972410	1.25174e+06	1.15231e+06	1.35876e+06	868045	386807	788240	1.69795e+06	6909718	2.9236e+06	5.17926e+06		35996.3		8094321	33865960	1.76735e+06	8390513		329499	945372	10784340	24610626	2541777	504256	8401047	4.6679e+06	706353	1430521	576491	653226	13614834
0578.V2	70	batch_1	batch_3	116224	21869504	870532	2.55393e+06		475199	337036	2.0951e+06	349175	1.45311e+06	1.96755e+06	3.30259e+06	12424031	2330882	1.25968e+06	5756382	1160914	2631253	5.11929e+06	1.89192e+06	2.46764e+06	3.65369e+06	2119026	2565656	11061791	192586	139627		14524111	46064532	1.1289e+06	3.22131e+06		261757	425278	5.00393e+06	12625108	2.20407e+06		3.72883e+06	2.94639e+06	499164	3254384		583702	6575752
0580.V2	70	batch_1	batch_3	39191.7	4.38429e+06	652745	1.68385e+06	77482	1.59907e+06	201130	427057			561762	1.97497e+06	6.44366e+06	454602		3.13293e+06	1.03541e+06	2.65317e+06	5589559	2092142	2023685	1.59653e+06	6913056	1.0978e+06	5.91926e+06	257573	81187.1		11247684	14496064		2.13144e+06		203657	318020	4.98744e+06	11135839	1.8617e+06	388268	3943632	3.58221e+06		484372		155709	6202480
0605.V2	70	batch_1	batch_3		8487169	1.73016e+06	3.11108e+06	265042	4.35228e+06		279569	4511030	2.36802e+06	294935	1.02163e+06	3.39726e+06	257165		1516555	661637	1.46089e+06	2.37809e+06	1.18615e+06	1.68001e+06	9775633	25221552	7113923	16982490	1.67835e+06	166827	1.68941e+06	100301064	152007024	3935681	994700	119708	115730	169694	2.0647e+06	4488689	734520		434589	1.03517e+06		6776272			2.52965e+06
0607.V2	70	batch_1	batch_3	77985.7	14745199		1.65692e+06		409615		1.72413e+06	512362	1.77322e+06	1.2148e+06	1.03939e+06	3809964	790505	645861	1.82934e+06	2.03911e+06	3.53432e+06	4.01567e+06	1474555	3225865	12431965	9837480	9342711	14927122	1.01256e+06	303731	2.45076e+06	93996064	366168320	1.93415e+06	1298629		43466.1	323669	2.93836e+06	7175721	937671			1.69563e+06	356671	6388539	242647	276795	3.21739e+06
0614.V2	70	batch_1	batch_3		868768	251815	640097				621844			333491	716937	2.71838e+06	412580	158159	2046134	165818	488120	1.01784e+06	652851	473104	190509	272659	53715.5	2377066		25165.2		1.15105e+06	2.46342e+06		578897		42540.8		1.51133e+06	3853883	652316			877698			142557		1.71043e+06
0620.V2	70	batch_1	batch_3	38693.9	8724815	364210	1.02944e+06		881637		766552	81442.5	324736	258930	675104	2.73833e+06	422072	267172	746620	462061	1.04343e+06	665248	253333	737725	2.35567e+06	2635060	1.61585e+06	3595722	192735	34450.4	1.86728e+06	8827943	11480638	289642	969047		38770.9	218602	2426574	5.44176e+06	805093		911267	1.64316e+06	105425	1193554	110351		2.8056e+06
0622.V2	70	batch_1	batch_3	19057.1	3791242	873571	732786		75427.1			316499	620735		182221	996601			1.41832e+06	58758.1	458615	456878	302176	639168	3.84607e+06	5.28394e+06	3.93343e+06	12905179	230310	121254	95146240	7.71824e+06	44036756	1.29502e+06			19006.7	263246	638598	860461						1.10987e+06	230558		390793
0626.V2	70	batch_1	batch_3		585668	226610	557317		106696		374017			260471	569928	2.36382e+06			758971	152510	580198	783394	340143	333625	786247	1413264	407534					1.72892e+06	27997668		442334		44665.7	219418	1.77009e+06	3.89758e+06	679686			1.40811e+06		252716			1.68443e+06
0627.V2	70	batch_1	batch_3		21525856	523307	655635			490115	6.78395e+06			3595862	2.53419e+06	8475885	3.43046e+06	2.08958e+06	2321884	581732	1.64434e+06	2.07893e+06	967523	792601	334467	570704	261397	2786398		21932.1		5576588	6114135		5366475	884058	404900	2.15207e+06	9156743	28605542	2.23601e+06		3.77025e+06	2.93112e+06	1.47232e+06	631884	1.155e+06	1.2341e+06	13013313
0634.V2	70	batch_1	batch_3		11667871	594392	899650		68234.2	189740	1.8977e+06		110130	1.31586e+06	1.62408e+06	7343563	884792		96640.7	172102	611474	346508	149868	352251	986904	2.21726e+06	479258	2.84305e+06		26455.6		6620494	12339045		2.14588e+06	258734	309606	393746	6116696	13511715	2.23042e+06		2.47395e+06	5.70277e+06	342656	360363	333540	441739	5462513
0639.V2	70	batch_1	batch_3	39091.6	11897782	517750	1.60161e+06	46237.1	977282	274935	2.27769e+06			2.44535e+06	3.47158e+06	20722448	1.78401e+06		1.6548e+06	533194	1131926	1285087	425321	888113	1920444	792293	311843	4168555		47616.6	18868220	4.30255e+06	7097285		3.61711e+06	579323	326374	667499		29466640	5.57035e+06		6740221	13565384	519989	195373	538592	806544	14050911
0642.V2	70	batch_1	batch_3		3666757	371318	652193	65895.3	1.7359e+06	134154	366490	20623.1		374184	1.13766e+06	2.15998e+06	394327		1.78498e+06	200667	484049	933134	667722	451476	699796	3.51674e+06	959926	1.79263e+06		26957.6		3.16542e+06	6549700		800423		49783.6	245755	2.1569e+06	4.25773e+06	875934			1.23532e+06		183280	168419		1986799
0645.V2	70	batch_1	batch_1		8540981	348688	708112		1.1552e+06	328811	1.74283e+06	24363.5	238845	1.15488e+06	1410956	5269364	994599		311706	309834	704351	462194	133794	528884	3814754	2.31092e+06	1.18491e+06	5109173	220607	45946.5	5407580	29257728	59385184	628351	2516770	260490	70604.6	494678	6452621	15034835	1.81037e+06		2.10506e+06	4325611	356046	1624200	388437	478826	7.68957e+06
0649.V2	70	batch_1	batch_1		3.82342e+06	112715	89581.6								209116	1.43977e+06			1.38201e+06	91895.4	292585	242988	139421	937784	1824290	288315	1.20742e+06	16271220		187940	66588208	774049	22089542		149672				820972	1.29733e+06	153221	1.32232e+06		432527					695098
0650.V2	70	batch_1	batch_1		10546422					303838	432266			272003	873891	2.41576e+06	289695		313235	273216	490338	270808	144070	249904	236680	628553	161466	4.5259e+06				3558994	6.32891e+06		2.1922e+06			193505	2.85239e+06	7479774	598148		1.13767e+06	1443798		138369		187623	4311133
0663.V2	70	batch_1	batch_1		3.6308e+06	327721	629362	19974.6	1.15593e+06		812181			677692	1.56743e+06	5.20125e+06	972359		3.23086e+06	76748.1	449074	435561	144580	521139	4.81574e+06	3566695	1.8597e+06	15586461		122900	41149244	10864675	49116112		1.06522e+06		29328.7	232239	1.8702e+06	4.18756e+06	501384		171552	732977	118886	1.47947e+06	201069		2.85621e+06
0669.V2	70	batch_1	batch_1	48733.4	3.79398e+06	3707437	7.38052e+06		187528		348522			429528	822474	3.13717e+06	482002	181146	6606180	1.26963e+06	3164869	3.29683e+06	1.90355e+06	2.20181e+06	4412642	4729290	1.04536e+06	10825811	136993	133934	531953	9990652	9386768		748491			191881	1.19651e+06	2.94584e+06	635362			260483		1.56779e+06	176158		1.70034e+06
0670.V2	70	batch_1	batch_1	20346.4	13213113	838994	2522853		112453		558136	122352	985939	275803	583066	2430879	237687		2671018	1.11233e+06	2.47196e+06	4262312	1.47897e+06	1.67459e+06	1.97216e+06	2.91483e+06	470440	8627527	189031	89864.9		9650894	16756529	1.13267e+06	982342	279730	31138.1	228744	1.94416e+06	4334099	746703		710376	708999		330305	164806		2524993
0671.V2	70	batch_1	batch_1		31608362	8757228	9364876	3.20163e+06	134069768		428669	4.44062e+06	29343640	650399	1.27029e+06	4.77545e+06	481580		335397	1.13447e+06	1405327	665856	544048	3.44649e+06	30448388	29341132	23338706	124025952	4.58833e+06	1.18336e+06	60020656	489938464	39938488	37634924	970869			154447	2317045	5.36159e+06	545931	1.61676e+06		1.40846e+06		20115926			3.06756e+06
0682.V2	70	batch_1	batch_1		4607028	1.07375e+06	2331520		400041		273883		277098		630009	2.80728e+06		137837	674832	182574	308294	270974	106507	352390	3.37169e+06	7144219	2.48548e+06	5.20356e+06	172523	55583.4		8020025	43008196	1.38145e+06	661679	265863		182109	1.40104e+06	3.63446e+06	414410		388718	969213		1.18243e+06			2261465
0699.V2	70	batch_1	batch_1		7.84461e+06	502572	1.11707e+06		66993.6	124323	1.52731e+06			1.05953e+06	1.21738e+06	3.6088e+06	1759576	991638	3320206		5.6424e+06	2.33277e+06	707176	2.35268e+06	2.2784e+06	1.40025e+06	755741	13004443		95372.8	32171854	4.1032e+06	14675678		1.09592e+06	220363		411197	2.5808e+06	6152277	693166			1.02145e+06	459132	360211	288295	220528	3.5366e+06
0704.V2	70	batch_1	batch_1	103117	7.33024e+06	798584	2.99976e+06	401661	14488382			739318	2.84618e+06	765213	1.56408e+06	6808471	655480		2551937		2.30572e+06	1.71158e+06	421089	1.05314e+06	4231163	19618004	4.33118e+06	12050188	328032	115425		21605614	41242016	2.9974e+06	945560	697900		230963	1.53691e+06	4167098	951963		1.10894e+06	441976		2113726	147589		4.04658e+06
0709.V2	70	batch_1	batch_1		14773397	340550	1.11066e+06		552576	123455	953857		182421	433081	663851	2803742	628107	296396	1.67114e+06	596262	881294	443099	169494	520973	1468496	309190	207503	5.01973e+06		35904.3		3.60084e+06	5.74664e+06	607645	1.52594e+06	231176		288008	2786561	6086608	690592		1.33742e+06	1.45282e+06		644016	226574		2.77542e+06
0711.V2	70	batch_1	batch_1	70917.9	11467584	1.67331e+06	4893143		556289		277684	124081	1.03366e+06	647044	1.51509e+06	5345638	340108		5.51991e+06	534359	2.21854e+06	1.82892e+06	401087	2042209	4.9277e+06	576573	268183	6197071	315185	71652.3	10042365	7.47894e+06	22250736	1.0277e+06	1.36685e+06	151103		254795	2.46282e+06	6.51909e+06	952509		2.82665e+06	1.2381e+06		679782	202590		4449895
0718.V2	70	batch_1	batch_1		121174		326916				202071					213204										123775							679696					191852	731109	718674							125244		206542
0750.V2	70	batch_1	batch_1	110629	13663479	553263	1.57464e+06		336364		778500	218473	1.29242e+06	687477	1721249	5811704	1.13951e+06	585767	14984752	366879	865262	883349	219196	1.04115e+06	1.16678e+06	198791	118326	2425245		42420.8		3378290	4.66477e+06	1.31714e+06	985106	1.1704e+06	56606.2		1.54885e+06	3528342	690312		1.472e+06	268221	248658	574982	146424		3.61575e+06
0756.V2	70	batch_1	batch_1		10925651	349552	1.65895e+06	16067.4	2818303	269527	1.32596e+06	106099	443682	833467	2.86777e+06	8.37298e+06	1.60044e+06	848755	3572946		5785568	2.87379e+06	511678	1.77508e+06	2.85039e+06	738812	346660	8425288		87358.6	21937130	4.03614e+06	9497389	1.00876e+06	2.46385e+06	945821	116109	490882	5.9732e+06	13988326	2.40038e+06		1.05995e+06	4385357	331159	214838	431212	258420	8648203
0773.V2	70	batch_1	batch_1		2408519	531860	1.48088e+06		42633.6		166122			178289	596022	2559756			4.75755e+06	252267	729442	2.02823e+06	911434	766015	1.06772e+06	2189367	464367	2.59076e+06		22278.5		2.24784e+06	3.6452e+06		713206	655238			1.39806e+06	3.44374e+06	417279		179269	760637		425618			1.88097e+06
0790.V2	70	batch_1	batch_1		2.9397e+06	479932	856617		990924		224208		201015	92276.2	191233	1.36283e+06			497504	97605.7	172721	149154	94334.4	454624	3.56053e+06	7.69324e+06	3057770	11447486	562399	146990	25494282	38023188	88728328	845872	249377			216839	966856	1.61174e+06		319626		298564		2.33383e+06	161642		747246
0792.V2	70	batch_1	batch_1		3.17061e+06	705942	1.56977e+06		36053.3	217376	701010			503204	1.38052e+06	4494339	424190		4903598	767877	2544791	5.14161e+06	2.03273e+06	979720	840818	363564	81745.3	5786544		39647.1		5671414	8.24163e+06		1.77375e+06			280396	3.66176e+06	8807532	1.65071e+06		1042311	2.39785e+06	121819	226019	247928		4811971
0801.V2	70	batch_1	batch_1		4776887	370357	614930		50025.6	390013	9154729			3.91378e+06	2.92368e+06	8188664	6.40374e+06	3725077	2.86629e+06		18505914	7980059	513182	2.60459e+06	2.0712e+06	1.29785e+06	392575	7.05605e+06		46524.2	101047392	2733956	12203958		3.38086e+06	396352	378753	919354	7023215	22372584	2.2602e+06			2.61961e+06	3.05366e+06	535717	706854	985043	12115468
0805.V2	70	batch_1	batch_1		25120454	550460	904446		649361	263563					745996	2.5789e+06	186660	140313	7032022	333128	568139	561118	197406	395914	463697	321912	94060.2	4.06042e+06	214885	39268.4		2.53515e+06	5.83935e+06		1.9418e+06		40740.4	172924	3179767	6.80096e+06	947188		746824	1905644		224307	214294		3960909
0806.V2	70	batch_1	batch_1		39359512	421986	2.15561e+06		435287		122662		156539		81794.3	767726			3290069	896930	1.964e+06	1.99978e+06	656717	1.29251e+06	1.5606e+06	4.01708e+06	1.42483e+06	5033368	86411.6	53438.7		4334779	12007594		291526			256775	1.65721e+06	2.01428e+06	321909			591231		643462			931054
0808.V2	70	batch_1	batch_1		6.84105e+06	1309382	1.43412e+06		30840.5		1.43434e+06			556177	478317	2.64787e+06	923303	638441	5.25012e+06		4253577	2117156	935413	1.35188e+06	3.66292e+06	2.76927e+06	871128	9745225	123277	124655	45241172	5710608	12632837		716244		27937.9	421529	2.218e+06	3.8857e+06	313571			509581	205792	1.05164e+06	311899		1.63429e+06
0809.V2	70	batch_1	batch_1		5.49322e+06	228480	437417	58839	3.95751e+06	232151	4.95028e+06	52969.8	304414	2.57373e+06	2.08422e+06	7.9068e+06	3.18047e+06	1.95022e+06	699179	760670	1.22342e+06	446947	177352	2.16458e+06	4.52953e+06	15690354	6.30029e+06	13756354	241383	111934	69256848	13893859	23433762	1.16301e+06	1956060	363196	129815	717515	5572055	12607118	1.42709e+06	3.18888e+06		2320478	1442783	1.59383e+06	581812	232651	6448343
0817.V2	70	batch_1	batch_1		2.69789e+06	340786	620806	13007.3	1.0209e+06					61441.2	168080	950295			197503	92791.2	143766	126710	80718.2	176191	2.80288e+06	6988456	1.29778e+06	1.45041e+06			4.58339e+06	8268052	31708356		443294				958218	1.47046e+06	148567		132150	206190		954506	73558.5		828776
0818.V2	70	batch_1	batch_1		7679728						288626			121237	375076	2748356	558155	312327	1.26001e+06	191758	483654	376946	155095	1.3481e+06	1.88642e+06	2.01605e+06	4.98288e+06	12934590		134250	73109992	395240	12785070					210027	946710	1601528	364892			227310		80426.1	144874		876205
0828.V2	70	batch_1	batch_1		9724903	441514	998217		130282						377951	1.44502e+06			650868	404587	586655	424312	180399	419787	2.43203e+06	1.79939e+06	540106	3.37991e+06	95551	32698.4	9257690	5.08113e+06	18219578		1.02975e+06	776025	470445	379784	2395943	4795164	907510		1.14816e+06	1.30165e+06		1.03655e+06	290289		2.72525e+06
0845.V2	70	batch_1	batch_1	108425	12081439	660088	1.08654e+06	60928.5	4263069	414248	4.23525e+06	92681.1	795481	2.09806e+06	3.00112e+06	8783135	2.67937e+06	1883737	7166015		2.93635e+06	2.12883e+06	915189	1.24984e+06	1.9317e+06	5189984	1.23608e+06	12532945	213873	117664	25078492	11584010	10962306	812227	3301993		380741	360854	6218726	16471992	2623009			2.5796e+06	1.27373e+06	804169	430403	493970	7.96373e+06
0846.V2	70	batch_2	batch_2	68772.8	7880286	441962	580997				253357				168446	2.02812e+06			4.11203e+06	3604880	5.17521e+06	1.31848e+06	501550	7.81199e+06	2.62845e+06	380801	292044	20709406		141611	26147910	585857	6.65292e+06	1453961					637886	1.33978e+06	303328	543208		670648					435063
0848.V2	70	batch_2	batch_2		13354308	401928	841784		381086		190928	30051.7	148577	220287	509095	2.50031e+06			11359447	508717	2.0863e+06	3386898	2.77256e+06	913501	470580	552796	122340	3.7772e+06		28008.2	225884	2.71425e+06	3.96771e+06	573815	729956			137368	2.10283e+06	3625608	576523			1429300		85895.8			1790952
0849.V2	70	batch_2	batch_2		6.17223e+06				314976		277149			269344	107725	2.19777e+06			938881	26958.2	136269	170517	66644.1	377091	1.40438e+06	460725	666612	9579195		55529.5	58506240		7.83207e+06					146307	834734	1.49161e+06				192169					480063
0852.V2	70	batch_2	batch_2		4028369	950771	1.98304e+06		240666	280208	535623	68581.5	341603	854057	1.95656e+06	6813584	698244		464029	262464	496938	669552	251685	577619	4919252	8626351	2.54881e+06	4.15861e+06	285336	79292.9	94265.8	34089980	76491776	701114	2.45357e+06	960795	126425	152563	2.46686e+06	6269650	1.02313e+06		1.34267e+06	1.01729e+06		2.78008e+06	146919		2.91954e+06
0855.V2	70	batch_2	batch_2		9138228	690517	1.53504e+06		148483		444700	99720.6	728341	611676	1967149	8702246	699220	513220	705996	343886	654487	261802	120422	217500	922851	2534459	360928	3979424	130061	50672.6		4.57231e+06	4.25717e+06		2134121	852373	181827		3.6581e+06	10845448	1.2912e+06		2599572	3.17751e+06		490533		95807.8	6256530
0858.V2	70	batch_2	batch_2	32042.8	4477151	326814	670524		290665		610150			515068	1.39593e+06	6840465	916922		1.79692e+06	430350	1.24465e+06	489027	314020	2341515	2.67252e+06	458169	434928	14435111		156480	27385722	5845141	23832200		1.18468e+06		46364.8		3.50142e+06	7247012	888748	5569413		2.35383e+06		131920			3.27249e+06
0862.V2	70	batch_2	batch_2	37343.7	4.00461e+06	670723	1.69102e+06		409068					126734	208635	1.49549e+06			2.35176e+06	177317	387730	323890	142674	252433	154695	487057	158754	2.26094e+06		26722.8		3541230	5080031		247392	65364.7		170471	924580	1.8263e+06	209705		477169	217116					1.07691e+06
0864.V2	70	batch_2	batch_2		6.02939e+06	654205	1.23957e+06		780693	534224	564980			359837	716388	2.69821e+06	370362	144076	4140343	852384	1.56774e+06	2.65045e+06	1.03787e+06	1.36074e+06	2202703	15464462	4.26091e+06	4230219	334152	29565.4		15242651	29266570		5194362	2752787	692628	4.11923e+06	11255141	10895423	865592		2.45329e+06	1.57148e+06		2147559	1.98174e+06	276023	4.4075e+06
0867.V2	70	batch_2	batch_2		4.64281e+06	386993	844130		427142			137547	806615	399182	1415823	4.58707e+06	491633	388774	585872	387965	919491	363322	241953	1.35637e+06	2.59955e+06	4.42752e+06	1.53975e+06	11783702		123040	40940704	5530233	32995798	2.3283e+06	967890		63875	140457	2.5641e+06	6713691	533118	1014267		2.23773e+06		487954			2.91817e+06
0872.V2	70	batch_2	batch_2		2.76937e+06		469002		51835.8	157211	394868		108966	388983	861737	3.38819e+06	362101			236258	401310	159670	77254.9	146284	1.00363e+06	1.47781e+06	467917	2.85357e+06				10374277	40460472		1.72535e+06	180297	67796.4	248788	3.69902e+06	8884694	1.47288e+06		1.19812e+06	3.52804e+06		381485		300644	4681826
0876.V2	70	batch_2	batch_2		944183	563399	570052		156686		664704			448138	741168	2.6667e+06	389443		234832	58993.7	340659	260076	78746.8	232911	632749	1.17197e+06	294272	1.29327e+06		14632	1.72758e+06	2538468	2.14369e+06		896031		36457.5	1.02807e+06	3.84764e+06	4.65604e+06	532289			588654	69201	103505	469672		1741402
0890.V2	70	batch_2	batch_2	51335.3	14903600		461347		177188				97093.4		354377	1.78941e+06			910868	85477.6	421123	180070	79151.1	574620	4.4959e+06	498926	2.34289e+06	18340798		212915	35077880	4.07011e+06	6663952					122846	562158	875665		848160				245379			250158
0892.V2	70	batch_2	batch_2		10489455	1.26644e+06	3.84602e+06	107764	2.78112e+06		300586	129915	429937	353261	286483	2.02812e+06			1.19205e+06	630132	924158	671020	367528	1.14376e+06	8.14436e+06	13111895	3.43233e+06	9387038	463636	106165	511009	44844480	96215960	999094	949265			303110	1.74989e+06	2806187	211648			649785		5.14601e+06			1.43841e+06
0898.V2	70	batch_2	batch_2	41027.3	8065360	1.48101e+06	2.85621e+06		533995		2.22914e+06			1.26961e+06	1.14544e+06	5567186	1.1191e+06	949025	657116	658174	2211422	1.64972e+06	285926	1.18255e+06	1.20238e+06	737962	181602	4004929		55894.9	5.23974e+06	3060423	3.69994e+06		1.5667e+06	746777	89518.6	267353	2854686	7150143	782897		213845	1.52862e+06	487178	235722	244742		4246443
0899.V2	70	batch_2	batch_2	39545	8623946	645948	2183637		39615.3	756667	6.41615e+06			2769005	5.18881e+06	13839674	3.80175e+06	3.18844e+06	3.54623e+06	1259425	4328564	5416072	1.26817e+06	1.7686e+06	149383	155440		4.06081e+06				4446787	7280886		6695327	371840	65326.5	771388	12857620	28623514	3914717		2.90139e+06	10142417	954158		427009	820274	10083880
0900.V2	70	batch_2	batch_2		4.58449e+06	618298	3.0704e+06			203558	3.90069e+06			1.59383e+06	2321950	9292042	3049292	1.5538e+06	922756	765250	2.9387e+06	2.75526e+06	559152	1.03753e+06	334494	359493		3257536		24094.5	888625	6114388	5.71645e+06		2.66055e+06	661350	192382	487750	4969083	14605223	1.78135e+06		1.19877e+06	2999318	739973		326948	605223	7780575
0901.V2	70	batch_2	batch_2		13445349	1.55243e+06	3.24771e+06	231313	7.92164e+06		765118	698508	3.10536e+06	602759	2.28641e+06	11084742	780038		621386	905463	997875	663673	434923	1.77907e+06	18423850	40112868	6.63107e+06	11448387	2787015	130287	1.63063e+06	428363200	258740176	4831093	3.30895e+06	532135	253607	185874	5.77714e+06	12376410	2343195		5.56834e+06	5.31667e+06		10691997		314769	5508748
0928.V2	70	batch_2	batch_2	62547.3	2.99169e+06	759456	1.75606e+06		731298			85854.6	497675		208438	933864			1.63051e+06	596405	1.93894e+06	3.84858e+06	1.30719e+06	1.20276e+06	2.42537e+06	8503081	1.58683e+06	2.95404e+06	406689	32471.9		53788604	72031968		328944		38180.6		809750	1.63863e+06			230227	276212		1.31029e+06			1.00066e+06
0934.V2	70	batch_2	batch_2		5.60079e+06	338244	657427	20304.4	716870			213264	1.33878e+06		327125	1.71542e+06			4.61319e+06	585901	1.45336e+06	1203165	492818	1.34619e+06	3740563	2.48366e+06	3.19082e+06	15955968	441851	205985	32600876	5781796	61151140	1.96646e+06	222534				916507	1893529		2.35293e+06		364540		396379			941333
0945.V2	70	batch_2	batch_2		8198014	301943	692385		235036		718764			564499	940278	2.54332e+06	411595	441309	334209	543086	3290187	1633810	389661	999896	3.24763e+06	6.27831e+06	1.52515e+06	4425635	170218	68572.8	4676313	13687777	25243472		766758		54896.1	231819	1.96515e+06	5375405	704316			1130097		638264	175954		2258758
0960.V2	70	batch_2	batch_2		8542372	547830	987651		36597.8	337881	4.37698e+06			3.3665e+06	3951069	13206022	5.79573e+06	4.40233e+06	563634	1.52298e+06	8710912	1.07127e+06	248119	1.50154e+06	1.39837e+06	912593	303777	6.77703e+06		54274.7	23433106	805703	10992574		3.49004e+06	660533	272637	530165	6309974	17521834	2.71872e+06			4.07751e+06	1.2435e+06	45096.2	471995	579161	9247968
0961.V2	70	batch_2	batch_2		1.49662e+06	265194	375287	32838.4	1.21822e+06	201272	507321	231229	1.04414e+06	191780	691660	2.86497e+06	170316			125279	285703	164457	63261.1	124433	1890168	3433490	666868	1.3976e+06			1.53196e+06	5.24956e+06	35410728	1.09715e+06	1.89286e+06	257916	51975.8	225249	2.80806e+06	6214954	802759		1.90939e+06	1292254		830286	156290	178776	3.07491e+06
0962.V2	70	batch_2	batch_2	24039	6064112	398079	1.6029e+06		609718				72258.7		699721	4634440			3.18436e+06		828292	736254	266526	1.01119e+06	7071036	21261398	25711392	18190058	349047	177725	59990836	20484556	3.80107e+06	1199066	496920			181180	1.54931e+06	3.3813e+06	645772			1.16041e+06		328419			1.29004e+06
0963.V2	70	batch_2	batch_2	25602.5	3.89996e+06		364700				1.67812e+06			883004	1.58302e+06	5605636	1.70548e+06	1.04709e+06	2.75668e+06	108724	696408	354955	134773	370259	998000	333336	428152	7140707		35083.5	21830020	677393	19412736		1.48463e+06		57722	318260	3.19762e+06	7093023	654577			1.7801e+06	330229		154178		3.50357e+06
0969.V2	70	batch_2	batch_2	105682	8654554	319679		25130.6	1.53014e+06		2.58559e+06			4448241	10342987	40688488	3.86473e+06	4.05268e+06	493354	1.34405e+06	4.04359e+06	4151472	1.09255e+06	2.76026e+06	544263	6623640	1.15159e+06	8667790		110822		11722963	25830792		2.70713e+06	1.6427e+06	504199	277724	5.57615e+06	19199600	4696375	629258	883976	4.57552e+06	662551	1360863		589756	12316177
0980.V2	70	batch_2	batch_2	60816.9	11284151	1175884	3.66257e+06	28675.4	1.47547e+06		467220	272053	1.51404e+06	289067	948186	5033393		310515	6710294	2.47487e+06	6.8337e+06	13368746	6.2198e+06	4.27315e+06	1082502	1942548	453733	4673221	98139.3	98332	83917	6399222	6.9715e+06	1.70059e+06	1.46862e+06		43155.3	236645	2654930	6754470	1.36411e+06	97399.1	594445	2.0052e+06		364069			3.62663e+06
0982.V2	70	batch_2	batch_2		15535993	734584	1.24313e+06		198034		197393			236478	550180	2.96677e+06			2.5333e+06	445068	1.69444e+06	1.44186e+06	528112	816209	3.26409e+06	1.56669e+06	348676	3.74847e+06			1226637	6266345	5050594		2.19233e+06		36307.8		3.08557e+06	6.49931e+06	987359		2.43079e+06	1690754		197069	126670		3.78364e+06
0990.V2	70	batch_2	batch_2		2.02298e+06	601712	729830		976603				96140.3			1.11268e+06			3.67826e+06	97184.4	569475	437885	317007	563708	3216791	2.42944e+06	910458	9784737		95089.7	16200784	5298596	7228155		214539			100434	775236	1.30962e+06		1999339		259909		346864			598678
1000.V2	70	batch_2	batch_2	35803	5862372	696487	2.17247e+06		678641	408446	886977			836386	2010489	5086831	725626	356667	3.72733e+06	1384879	4284554	6398810	2.28104e+06	1.64344e+06	822126	1.32049e+06	611103	6041796	103969	23335.8		5.17399e+06	8755125		3312715	1.60813e+06	135878	427789	4875839	11102553	1.5588e+06		2.60316e+06	3325483		457743	308730	260744	6404814
1001.V2	70	batch_2	batch_2		5323234	161057			232299				114609	146564	536925	2.03616e+06			4005573	186185	1.04237e+06	586915	278219	697012	3.94819e+06	10547450	57081248	12835606	155927	191687	34064136	3036347	39721648	628573	346756			178347	845367	1.57573e+06	240719	2.1309e+06		138082		567018			956220
1004.V2	70	batch_2	batch_2		16615790	455756	1.94198e+06	50764.2	2.33885e+06		562634	51345.1	345744	532284	1.31702e+06	4.96322e+06	377163		10402831	702573	3.91727e+06	3.52555e+06	1.49243e+06	1.67799e+06	2.14555e+06	2.90309e+06	573914	10146274		78473.1	7.11718e+06	6269401	12983772	878056	2280447	197704	52734.2	295324	3938649	10654434	1.87481e+06	717444	895178	3.04279e+06		247785	160260		5.4544e+06
1007.V2	70	batch_2	batch_2		3.09666e+06	335746	1.05998e+06								180483	1.16843e+06			432930	177206	994760	367821	179895	490838	442507			794363			2.80609e+06		304811		224785			115169	734868	1.51504e+06	84646.4			262640					940691
1008.V2	70	batch_2	batch_2	20355.4	6846239	555085	2.50426e+06		524132		2968247	602014	1.71565e+06	1.19695e+06	1.55147e+06	7078283	2.02792e+06	1.4634e+06	3.25774e+06	1.1319e+06	3.44736e+06	4685961	1.79166e+06	1.64199e+06	3.39072e+06	2.95687e+06	736695	5.4326e+06		44244.6	3421309	5771102	10064304	1010073	2.54938e+06		95320	610880	4.19202e+06	12474261	1544784		1.96363e+06	1.77829e+06	611816	1.30587e+06	318107	479096	6275176
1009.V2	70	batch_2	batch_2		3.48571e+06	349591	732642		32747.6	267764	1.0972e+06			728191	2.23496e+06	7556667	834462	317796	275462	197118	302164	176700	87581.5	174555	750098	1.54255e+06	265045	4155670		18973.2		3.62188e+06	7451306		2.03042e+06	232744	143162	335784	5.07197e+06	10391343	1.66048e+06		905884	6328959		275470			3.7293e+06
1010.V2	70	batch_2	batch_2	73371.9	733378	210036	572259		148334						356055	1.06281e+06			49517.6	31233	111732	109314	31061	140217	2.0129e+06	3.37282e+06	1390160	899608		23607.6	743475	5.9818e+06	16784274		539304			912662	2.53957e+06	2.22722e+06	210073		199842			755096	378509		910814
1013.V2	70	batch_2	batch_2		2.0471e+06	427320	722083		53172.2	315963	394779			288868	1276887	4.01323e+06	396405		1.31256e+06	346053	1.03922e+06	2028399	703818	435560	433091	174179		2.66896e+06			162830	3.41384e+06	6.12219e+06		2.13965e+06	319080	126086	2.38496e+06	8.03381e+06	8421329	747747		859009	1.43925e+06		59213.6	1.31593e+06		3536019
1019.V2	70	batch_2	batch_2		3.79749e+06	423919	1.36424e+06		443678						193786	2131882			878622	151365	310530	333654	99949.7	319586	324813	1.19736e+06	278983					5.41423e+06	3.45443e+06			106695		187952	696486	1.37216e+06			426037	231151		157822			772286
1020.V2	70	batch_2	batch_2	112593	2.65736e+06	389334	843543		170503			17816.3		313400	1317834	6195145	704624	186038	603664	282146	706084	1.08479e+06	483839	576188	1047975	1.98614e+06	701173	2.30036e+06				6518818	25632912		1.33041e+06	237540	78836.9	128615	3256530	7.14709e+06	1.39303e+06		1.5766e+06	2925541		428783	140810		3797645
1023.V2	70	batch_2	batch_2		7.84868e+06	458238	1.32438e+06	213344	4734212	603232	700806	61065.5	374090	407337	1547713	3128424	517018		3.16156e+06	862558	2.02632e+06	2.26954e+06	853628	1.00497e+06	4672091	549303	621280	7.53991e+06	299170	40496		24467076	72669280		5.12211e+06	754986	49091.8	1.14428e+06	6.01427e+06	12598839	1.55695e+06		3425318	1.79749e+06		3.35698e+06	538824	229842	5359747
1026.V2	70	batch_2	batch_2		2.98346e+06	553675	882491		200289		1.16433e+06	113251	565929	608702	739493	3.23507e+06	856075	416052	4.43082e+06	315935	3.83088e+06	4.21e+06	1.76121e+06	1.28291e+06	1.85964e+06	3.79512e+06	840134	5.11073e+06		47879.2	449995	16050449	22321188	1.29089e+06	2095785	238720		342088	2.37371e+06	5.50607e+06	709965			822113	175392	613952	143712		3.00534e+06
1027.V2	70	batch_2	batch_2	28758.1	8609427				21903.2		1.97511e+06			824254	1.83894e+06	7848334	1.92692e+06		3.22369e+06	838160	1.93285e+06	438788	307304	1.89381e+06	1.64118e+06	559645	526709	8805145		55517.5	28170762	222377	21314996		2.06801e+06		56472.5	379848	4.49755e+06	10540289	985207	2181038		2.96517e+06	315242		179682		4.62855e+06
1031.V2	70	batch_2	batch_2		730198										286767	1929591			846342	136529	157307	114726	87714.3	230076	357824	41783.3		1.78418e+06		16604.6	4.89756e+06	231697	8226119		405716			106312	1.17316e+06	2.35828e+06	315520	1.78976e+06		624915			96687.1		1.10991e+06
1033.V2	70	batch_2	batch_2		2.86809e+06	495221	1.15601e+06		398506						225399	1.35471e+06			797101		1699346	795154	281605	895580	5511536	23581958	24798536	11002113	765566	168826	46108980	52335584	64510016				49234.2		826542	1.16293e+06	246913			220096		1.50271e+06			537464
1042.V2	70	batch_2	batch_2	64484.6	14882709	585699	2452381	60928.5	2.53262e+06		752692	229586	676181	625497	1.07899e+06	3852127	472787		4.2397e+06	429658	1152727	805797	198527	1.01618e+06	3.75444e+06	4.37711e+06	1.20629e+06	7.87121e+06	161001	88174.9	11353015	16318303	88804712	1410224	625109		80159.1	195671	1558355	4830059	617306		706398	1.19191e+06		1.4187e+06	191778		3.02179e+06
1045.V2	70	batch_2	batch_2	231156	8758810	590057	3803783		63329.7		1.09678e+06	16692.4	173159	715294	1.40451e+06	5.13388e+06	1.23375e+06		2.13114e+06	749773	1.83148e+06	2.76331e+06	884276	1.64597e+06	840593	3.76738e+06	757758	3.50252e+06		37600.6		9070348	26482882		695892	519480	55390.1	234103	2.42917e+06	6024027	790144		1.29275e+06	1.49586e+06		699099	253913		3.29624e+06
1049.V2	70	batch_2	batch_2	38736.9	20632888	909626	2.7533e+06	182340	5156783		188589	175803	571340	202586	918380	3916863			2372669	1.46722e+06	2.65703e+06	5.12531e+06	1.79692e+06	2.32287e+06	3.35569e+06	5329136	1.97078e+06	5774044	184514	66901.6		16552467	44366620	709030	1.65949e+06	801687	48615.3		2.60732e+06	6409537	1.00603e+06		1.81812e+06	1.76789e+06		889050			4.04287e+06
1052.V2	70	batch_2	batch_2	19228.4	4.38618e+06	595140	1.06321e+06		89468.7	755598	3.38296e+06			1.85337e+06	3.63052e+06	7.21673e+06	3.16074e+06	1.08199e+06	2.92032e+06		2.88244e+06	1.39894e+06	496901	528270	518379	204592		5.47e+06		30239.6	9908431	1.44196e+06	8872383		4478319		84045.6	732082	8464256	14679677	1.94877e+06	334324		2.66271e+06	631302		524350	521444	6.0916e+06
1053.V2	70	batch_2	batch_2	58692.2	10245740	1.52451e+06	4.44694e+06		79185.9		905602	269241	703052	666894	1.26878e+06	5743265	774043	398868	4802217	693008	2013274	2.96412e+06	1.60126e+06	1.03775e+06	2.08426e+06	6630478	1.33968e+06	6143173		50178.3		8397265	9592979		1.6432e+06	672177		413822	4306471	8977016	1.66462e+06		1.485e+06	3446096		1.06498e+06	281311	172973	3.90235e+06
1056.V2	70	batch_2	batch_2		17224334	500109	1.71872e+06		154825		470162	20383.4	292244	278145	608396	2.40011e+06	224208		4.57791e+06	1.80275e+06	5.53775e+06	6924266	3.32215e+06	3004059	1.22094e+06	3.38785e+06	750933	9003341		49676.6	555210	14492324	6.84794e+06	364703	1.08536e+06	364353		243440	2.08089e+06	4.60466e+06	747921		645144	1.1967e+06		221050			2.81946e+06
1058.V2	70	batch_2	batch_2	85737.1	3.31016e+06	682774	2266553	139615	4.00482e+06			82517.7	408124	207844	218394	1.67001e+06			910355	158320	960407	217690	292849	392620	3.01769e+06	2.06972e+06	2.57441e+06	8611736		143818	11730137	21757334	8110556	670638			44569	194532	686771	1.59701e+06				192077		967108			411939
1062.V2	70	batch_2	batch_2		507610	487953	503800									296731			490959	32201.5	91258.9	157238	88682.6	82590.5								520248	3.82466e+06					324128	920536	772182							167096
1065.V2	70	batch_2	batch_2	274418	16005801	1.08287e+06	2.80936e+06	658845	21765864		353098	2.09894e+06	10764016	477672	1.04703e+06	3.12785e+06	516417	353240	1689344	876508	2.93677e+06	2.72854e+06	767451	2.61593e+06	9038521	19583646	9032394	27309672	437615	176967	442043	55345212	985484224	10544115	1.03308e+06		38402.9	467996	2.102e+06	3.3912e+06	350060			390646		5.75308e+06	413012		1.65398e+06
1068.V2	70	batch_2	batch_2		186029		313410									209353			249990		41518.5	139180	74119.7	30045.2		103959							391320		213035			176423	717750	851621
1073.V2	70	batch_2	batch_2		2.5057e+06	218129	380686		40351.6		417623			273486	701466	3577401	349490		836712	298980	374875	217522	105976	657734	986403	328662	222882	2.70852e+06		37290.8	15378834	238990	9566544		733598		36813.4		1.51082e+06	3.58193e+06	344371	970547		670930			89596.8		2.38503e+06
1085.V2	70	batch_2	batch_2		7.36804e+06	276039	1.21384e+06		87347.8		1.43902e+06	25086.4	246288	746915	1.32936e+06	3866759	581236	684812	1.43413e+06	107398	320950	600104	254545	354214	433054	955314	387897	1.99283e+06		20852.2		2.26048e+06	15280346		960866		46369.1	299141	2705063	6111881	779749			1.98119e+06	258953	345172			2.25475e+06
1086.V2	70	batch_2	batch_2	45971.6	10156814	183583	615002		459888		600296		61109.6	438052	1.11821e+06	4.66012e+06		329052	4111323	374723	2225286	2206820	699311	1.49377e+06	2505983	90621.9	129037	13206380		171538	28575916	884036	15064909		1310957		37343.7	260374	2.81613e+06	7443665	480650	2749204		2.57885e+06			164263		3.47842e+06
1087.V2	70	batch_2	batch_2		902919		186392		111233		940120			359002	706116	1.9043e+06	363186		773615	225855	522275	931727	276638	398444	351138	613977	276022	1.67459e+06			1.05685e+06	3.3915e+06	9191971		573910		40351.2	192900	1.56762e+06	2984793	301353			441210	153996	67249.6	189435		1395309
1089.V2	70	batch_2	batch_2	24119	1.96386e+06	241394	414888		87226.1						206651	710452			312265	60770.4	137132	91090.2	68337.3	304662	2.59234e+06	5.96261e+06	2234001	3.89617e+06		38824.8	14991644	3.14518e+06	23483316				34113.9		624730	900689		393636				543443			362336
1116.V2	70	batch_2	batch_2		2.16879e+06	600691	871196	232969	15540362			216293	954026			227338			690808	778238	2.83813e+06	1.63041e+06	561642	1.27172e+06	3.14114e+06	2.22238e+06	603571	6598102		56412.4	13099532	16489468	52033784	793785			33720.2	132467	583047	812623						1228115			319183
1122.V2	70	batch_2	batch_2		1048784	255847	179275								194753	1.27144e+06			629234	180877	574159	984349	406670	205531	95597.8							511622	1.31347e+06		808630	553118	45965.2		1.31177e+06	3.07627e+06			1.04379e+06	416929					2.07016e+06
1126.V2	70	batch_2	batch_2		21114512	495486	920548		159494	184315	365421			530068	1.00904e+06	5442781	300491		115345	124677	397117	266277	89304.3	267356	2.04873e+06	3.99309e+06	917817	2353409				9151303	19219840		2.59821e+06			375547	2.92879e+06	8959868	877119		2.93156e+06	1.1102e+06		751100	248725	237553	6122841
1149.V2	70	batch_2	batch_2	34686.4	10002456	422494	1.36696e+06			1.00295e+06	8.09892e+06	45706.5	214665	5.11771e+06	11226288	32751014	7.96003e+06	5800994	4358144	631926	1.52768e+06	1.64534e+06	701505	770623	834822	1.55767e+06	579488	5241698		37007		10335470	14394059		6.45612e+06	409528	231815	1.14994e+06	16412409	56062372	9081600	228113	2.08982e+06	23362198	1.4316e+06	505361	730076	1.49924e+06	17852428
1159.V2	70	batch_2	batch_2		24430496	545006	530776	53663.3	3.33669e+06	244640	952664	71515.2	385662	1.20678e+06	1.59141e+06	5.9753e+06	458208	550055	1.97956e+06	760723	1.92786e+06	1.26766e+06	463671	778006	3.33871e+06	2.29453e+06	1.03294e+06	4.70088e+06		32102.8	1.76511e+06	10405693	8.25735e+06		2.97208e+06		54902	337371	4.46242e+06	11747207	2.30546e+06		2.51624e+06	2.98635e+06	190549	777623	222731		5.35163e+06
1167.V2	70	batch_2	batch_2	230953	39518844	1.17056e+06	3.16228e+06		511564	540894	3.94823e+06		183160	2.16652e+06	4.39052e+06	13397940	3378726		20743128	936404	5.90161e+06	2.28766e+06	735649	1.87873e+06	2.36929e+06	553744	347975	9446329		73541		15703577	9469353		5.8792e+06		67149.9	512094	7.59855e+06	20008432	2.14931e+06		3561383	3.44941e+06	751889	2.36957e+06	326571	521675	9052745
1210.V2	70	batch_2	batch_2		2.88364e+06	481182	1.21238e+06		226662		203460				290928	1.40928e+06			1.18771e+06	141802	454544	273494	184815	667830	2.53886e+06	523050	757540	8496752		88260.2	13102536	849441	11959613		406025		47098.5	803874	2.4445e+06	2.09026e+06		1.59955e+06		250962		113070	456465		744611
1215.V2	70	batch_2	batch_2		656810	160429	398623									939817			1.02047e+06	122424	453691	143086	173399	256448	739156	2.07761e+06	978308	1.63424e+06			7.98506e+06	631725	4.64658e+06		195660			297989	942022	1.10358e+06						172927	139193		460911
1229.V2	70	batch_2	batch_2	134440	5.49992e+06	643212	2.84024e+06	31654.6	1370896	286377	156864	1.26733e+06	4010981	494709	2883067	10261154	1.26345e+06	589303	1.30375e+06	503509	987852	1.64307e+06	730690	1.10507e+06	4180839	24241474	4445759	4773149	197626	48556.2	121435	14571050	22599456	4879864	2409139	1.55207e+06	203135	258463	2.48275e+06	7362469	998605		1.45853e+06	1.16534e+06		2.45097e+06	223510		5733693
1243.V2	70	batch_2	batch_2		4761644	133230	387584				793424			358044	325396	1.46772e+06	519665	305397	1.07415e+06	53344.3	196545	165498	75772.3	168663	514110	4.65929e+06	585670	1.89909e+06		19730	4984446		1.32829e+06		697500		59555.6	662858	2373222	3.29892e+06	276254	954948		309546			407291		1.34376e+06
1269.V2	70	batch_2	batch_2		893576								107531		200599	933224			526788	189089	727989	1.15235e+06	447935	246486	297538			1.00413e+06				1.28367e+06	3.70994e+06		479199			218651	1.18724e+06	2.58283e+06	368019			784976					1.28962e+06
1286.V2	70	batch_2	batch_2								254167			177289	295610	978266			715001	100114	191491	409401	190187	124595		79302.1							251984		411313			157840	1.31491e+06	2.85876e+06	400455		415056	413314			172906		1.3159e+06
1319.V2	70	batch_2	batch_2		10316980	677624	3.03749e+06	64986.1	2416742	704839	4.70445e+06	1.11205e+06	4130826	3.85437e+06	5241743	21517722	6523264	5585589	3.59219e+06	988723	5046760	2.16513e+06	955636	2.29709e+06	13894651	59204484	14971772	36225956	777177	407006	39992336	120125024	117127664	6482703	5.72801e+06		140488	2.96971e+06	15127716	29831114	2534980	4614170	252866	7865456	826563	8751743	1584375	597135	12553052
1327.V2	70	batch_2	batch_2		2.21201e+06	257765	1.46653e+06		319694			429988	1.48329e+06		205506	1.29113e+06			155566	78250.1	420581	374586	91781.5	212185	1.49096e+06	1.27626e+06	292244	986355		29750.8		3493015	16863714	1.13214e+06			50955.9	137602	704394	1.29393e+06						545062			558518
1342.V2	70	batch_2	batch_2	29533	3.28108e+06	578641	1.25614e+06				845030			382461	751977	2.91849e+06	433002		2.64407e+06	553307	1.1565e+06	2167947	561177	803018	194344	331530	118436	2.21005e+06		18714.5		2.97811e+06	7107146		1.10658e+06	303488	95992.7	263760	2.0631e+06	4.54919e+06	585359		632310	998173			150496		2.19399e+06
1361.V2	70	batch_2	batch_2		3.17253e+06	520295	1.53318e+06		467714		585173			491607	1.2454e+06	5.40902e+06			2795928	503010	1.24729e+06	2462425	1.12691e+06	777314	69233.2	393664	82546.3	2591131				2.94539e+06	3.79108e+06		1.62769e+06		170057	548077	4.19096e+06	9265777	1.63605e+06		1.41452e+06	3634419			259689		4081945
1362.V2	70	batch_2	batch_2		4626581	1.0402e+06	1.90934e+06	250500	7.17638e+06		1.81033e+06	480651	3.42219e+06	1.24421e+06	961384	4.82137e+06	832586	1.28061e+06	995052	708011	929368	778352	479333	1.43103e+06	10829173	16343894	4.42858e+06	5.13302e+06	370635	131227	2.08472e+06	47187936	113290072	6239125	1.44039e+06	206515	158001	414064	3.79252e+06	8384335	1.21689e+06		178008	3.0128e+06	267809	7837844	305822	176004	3496021
1366.V2	70	batch_2	batch_2		9838951	672795	1.6735e+06		321409		2.16415e+06		52201.8	1.18235e+06	1988533	8.28903e+06	1613898		3370603	797829	4.07751e+06	1.58031e+06	632036	3.05538e+06	4.84484e+06	10154968	2890019	23219516	407490	170837	30933170	38873092	59868632		1.6293e+06		237396	224332	3.50772e+06	8997584	1.04583e+06	179017	316776	2.03414e+06	438541	878330			4.51514e+06
1374.V2	70	batch_2	batch_2		6565510	412265	470926	44868.4	6.27231e+06			569324	2.37391e+06		268361	1.29455e+06			2.039e+06	49491.4	229955	83695.7	37835.4	608049	5.71753e+06	8663243	10721078	26738850	217201	247274	28874418	22351946	4.55547e+06	2.95306e+06					615259	1.23597e+06						2109397			677858
1386.V2	70	batch_2	batch_2		9046091		315301		357507						340372	2.21995e+06			6.04512e+06		494724	599691	163770	521866	2.8844e+06	1.87343e+06	1.67007e+06	16504557		149725	23213598	1.39738e+06	5.35055e+06	428655	147976			141466	891576	2.00513e+06				604428					867205
1399.V2	70	batch_2	batch_2		4.15339e+06	154579	848402		177799		368270	20568.7	154354	394701	1.11242e+06	4290458	598819		1.52692e+06	96218	634877	359039	148255	556912	1.92833e+06	550614	962974	14729196		101333	22893726	1.61832e+06	2613208	620688	934815		47038.9		1.91246e+06	3704907	413418		190563	1.53658e+06		155923			1.6919e+06
1401.V2	70	batch_2	batch_2		4.09053e+06	562686	1.74405e+06	121304	3.64049e+06		385518	84755.5	668822	322037		1.20123e+06	213500	209729	2.06036e+06	593263	2.81252e+06	1.05239e+06	543485	1.26679e+06	5.89597e+06	10913987	2.86112e+06	10634065	125099	138268	14991988	19541212	28758424	1.6067e+06	299914			201785	1.09053e+06	1721089	104906			184231		2.91012e+06			655539
1413.V2	70	batch_2	batch_2		6.55247e+06		374697									228347			2.48333e+06	1.71479e+06	960757	593517	344752	3.73279e+06	460367	735940	1.3537e+06	14801473		123734	20504988	461159	15600124	917881			38808.2	295900	728397	585141
1416.V2	70	batch_2	batch_2		8751208	477346	1641811	29559.4	4049496		240425	269043	1.54837e+06			737694			637889	783079	1.20196e+06	487559	347768	1.64054e+06	15628641	82201424	16302867	32385686	812196	480410	12787428	121571176	221341136	2.32474e+06	318018		60314	172456	815217	1.26566e+06				251280		13775687	144974		372886
1419.V2	70	batch_2	batch_2	88577.3	16226454	778651	1.61313e+06		741380	280712	7669310	623745	3.37963e+06	3902437	2.91551e+06	9319537	4443152	3094220	256422	526210	1.51681e+06	1.2429e+06	366181	1.25471e+06	6.71113e+06	30060284	7633660	10918520	413363	191101	267988	81379440	95936344	3.5644e+06	2.62745e+06		394591	764284	5877272	16744306	1897650		227772	2822033	1.67634e+06	3.60034e+06	461317	807680	7056132
1425.V2	70	batch_2	batch_2		11487825		638540		250618		444020		105021	342716	1.72905e+06	7887893	834371		889783	294352	601953	336128	194601	1.17525e+06	1.52618e+06	761703	1.6895e+06	22620588		149817	30769872	2128530	152107	1.07367e+06	578653		316003	198999	1.9758e+06	4.05039e+06	983067	7.63611e+06	406935	1.34184e+06	87948.1	115748			2.09149e+06
1427.V2	70	batch_2	batch_2		5860537	496952	861188		36403.8		184351		85653.4		386096	2.00795e+06			2329911	816251	1.84179e+06	3.35743e+06	1.16463e+06	1.18573e+06	282586	528458	151468	4.13133e+06				6014199	4.58869e+06		610476		89922.5	143590	1.79308e+06	4285955	598956		683508	1.32115e+06			136315		1.87245e+06
1429.V2	70	batch_2	batch_2	39653.5	1.73348e+06	204381	721297				507540			189436	300422	1.51496e+06	176051		3.69466e+06	503785	1.21565e+06	2.53996e+06	751578	670144	670993	208684		1.99703e+06		22261.9		1.07354e+06	5341087		759222			199298	1.53939e+06	3181557	220633		297590	499894		244314			1.6964e+06
1430.V2	70	batch_2	batch_2	27849.5	12714863	334952	416799				2.14336e+06			841176	1.336e+06	7.68009e+06	2.06451e+06		1.94682e+06	54061.7	97455.2	147798	178228	378252	1.98872e+06	5.33238e+06	18372886	12181835	110478	33391	38533640	2.14929e+06	6150570	1764363	454370		159346	261589	1.76426e+06	5047583	393900			559874	562531	91775			2388786
1431.V2	70	batch_2	batch_2		2.42742e+06	289615	866100			108897	2.14538e+06			609602	1.21786e+06	4.47794e+06	1733617	1.00697e+06	776744	403849	1.10283e+06	1.71853e+06	464402	457065	50342.6	474701		1.11143e+06				1.09227e+06	3.38398e+06		1.71276e+06	138175	264998	346382	2747032	6541106	990838		835626	996438	512911				4194986
1435.V2	70	batch_2	batch_2		11372356	567443	1.13439e+06	54716.4	1509229		353429	314068	2.45129e+06	375002	990950	4156308	295121	221756	476905	317890	772940	290715	115755	315808	3.13733e+06	7.23237e+06	1.78641e+06	2.32579e+06	118114	28733.5		16300326	68350536	3587364	1718329	900853	640744	165520	2.32768e+06	6.36013e+06	800717		2.28025e+06	1.06769e+06		1.92448e+06	176665	108757	3.2384e+06
1441.V2	70	batch_2	batch_2		7.78905e+06	637899	3099806		109709		579564	169347	635016	514083	1.61128e+06	6483140	962992	621721	2.74038e+06	396688	915988	1.42133e+06	892870	711331	1.79605e+06	10618953	1.56663e+06	4198830		32045.3		8982735	25604280	977673	856436	382578	73221.5	186516	2306410	6.63952e+06	1.07854e+06		290580	1.8225e+06		1.00701e+06	112215		3422285
1468.V2	70	batch_2	batch_2		10480577	373860		31261.5	2.34501e+06	218845	2.5901e+06	147844	806896	1.41659e+06	2.34813e+06	9394831	802722	865944	2.22741e+06	917825	1.86305e+06	1180938	289122	886325	1.45466e+06	5604755	1.31517e+06	2.82715e+06		19969.3		9141817	24149632	637558	3.41171e+06		86909.2	481166	5.87946e+06	15501336	2.12623e+06		3383747	3.55535e+06	343471	1.07543e+06	310451	291081	7.21821e+06
1469.V2	70	batch_2	batch_2		774536		248937		52569.7		240378				209222	1.13117e+06	156699		708199	24031.3	143959	121982	33767.4	94261.5	428705	1252004	296717	801921			1.8504e+06	862818	4.43745e+06					156590	970396	1.65541e+06	121017			227399			94334.1		837211
1494.V2	70	batch_2	batch_2		7775934				114982		1.61359e+06			1.16942e+06	1404831	6.53601e+06	1.67046e+06		1.13872e+06	410387	1.45721e+06	489415	189083	2.19507e+06	3.16682e+06	4.47529e+06	3001672	21232488		194531	30528408	20126652	6102013	775971	1.1669e+06		148435	230534	2752103	7.18513e+06	986197			1.78915e+06	397756	1331060			3.20259e+06
1512.V2	70	batch_2	batch_2		2.40201e+06		352640		75446.6		191302				585237	2.18197e+06	137296		682210	105813	336703	477937	142990	216623	1.43858e+06	1.03276e+06	380741	1.40935e+06			4.03021e+06	2.31821e+06	4.86642e+06		936542	243539	97393.3	252149	1.50954e+06	3.24536e+06	302334		1.06702e+06	655563		687726			1.69521e+06
1515.V2	70	batch_2	batch_2		3212821	387237	694879		51238.1	187210	221800		159676	348577	685733	2.94573e+06			5.16203e+06	1.03128e+06	3526475	5843937	1.88951e+06	1.22717e+06	224422	710413	115838	3.72634e+06		21793.5		2.03122e+06	1.80276e+06		1945522	601213	77164.6		3.02965e+06	6.79299e+06	1.08452e+06		1.69667e+06	1.81597e+06			169775		4846556
1517.V2	70	batch_2	batch_2		3.51933e+06	586245	1.16011e+06		95043.4		1.17003e+06			1.18489e+06	1.07226e+06	3650927	756364		3171497	682099	2.43115e+06	4086873	1711624	1.21488e+06	236028			1.68093e+06	111104			2973100	2.13924e+06		1.79704e+06		90359.8	349972	2115558	6.18959e+06	570831		1.50004e+06	761015	184673		224101	206862	3.65998e+06
1526.V2	70	batch_2	batch_2	61687.8	48424088	822998	2.78717e+06		37082.2	344359	4594930		129687	2.42979e+06	4.25343e+06	14421124	2390382		2.39583e+06	1.02203e+06	3.64581e+06	1.93127e+06	554147	1.20899e+06	2.72165e+06	650264	285788	7046462		56712.9	2.10554e+06	15197815	10650935		4830667		152916	729477	12060399	33169276	4799006		4961042	11953507	755429	671838	500147	1.17445e+06	13574572
1532.V2	70	batch_2	batch_2		2553690		186238		300187				194647						206359	84755.2	292691	235588	127084	183062	1270851	2.78162e+06	478549	1.67414e+06				3.24612e+06	10090247						520026	595595						396994			293820
1540.V2	70	batch_2	batch_2		8966244	204366	657830		144573		1.09984e+06			440477	539417	1.79154e+06	375049		4.74977e+06	1.16357e+06	2359304	3.68909e+06	978361	1.438e+06	114034	394227		1.66506e+06				2.06638e+06	1.59052e+06		1.21813e+06		40560.4	210255	1.82098e+06	5.53485e+06	363195		609132	595730	93444.4	99111.2	149962		2.36139e+06
1546.V2	70	batch_2	batch_2	41419.3	4892934	400597	875144		671595	257319	522895	102282	591407	587026	636675	1.75751e+06	173992		2.42532e+06	421207	3.24341e+06	2.05739e+06	798060	778779	1.4607e+06	740414	635987	5236078		51151.2	497668	9326331	22207680	842667	1052013			200159	2152250	3.65692e+06	453310			1.08693e+06		760849			1.24811e+06
1550.V2	70	batch_2	batch_2	19973.6	5.66284e+06		376194		157305			207970	607395		201324	1.42557e+06			1754521	46801.6	196886	127752	73583.5	302005	3831864	3.78239e+06	2.92731e+06	12086866	97767.2	95652.7	29268876	11783901	5.96424e+06	1.07904e+06			70414.5	286774	921483	1.20533e+06				178508		1.04291e+06	194074		410733
1567.V2	70	batch_2	batch_2		1.07009e+06	353230	419428		1.32876e+06			101476	929754			855574			799585	138972	383149	399343	133465	251193	2.78776e+06	6.62789e+06	1.70753e+06	3845759	118320	30759	618291	9777201	8151519	1.74663e+06	236293		49572.7	377779	1.44351e+06	1.68604e+06				336584		1.40976e+06	184295		575872
1577.V2	70	batch_2	batch_2		539882		289173		103126							210722			777908	101504	245458	620388	229673	153150	1.03055e+06	11326694	1.5202e+06					8037129	18232422					225189	640794	665082						988329			214501
1594.V2	70	batch_2	batch_2	103273	5232429	783909	2.05125e+06		244624			53240.4	134712	335471	716947	3012949	289736		172253	119353	229426	273056	74749.8	401139	4719398	17931356	4373816	1.7483e+06	306568	41296.3		60549384	92110040	498457	620213			287752	1.56041e+06	2780077	396041		824159	426240		2.4293e+06	272437		1.53535e+06
1601.V2	70	batch_2	batch_2	93068.9	5.27328e+06		885827		105672		433289	307034	1.27329e+06	133698	214000	1.21721e+06			171723	163383	218658	151838	70719.8	439663	7168689	28664544	2.31285e+06	13535362	127702	136415	12744620	22813986	16091997	1.45528e+06	204651			277512	944012	1.35276e+06				252920		5513545	123565		515902
1627.V2	70	batch_2	batch_2	33415.5	2.06532e+06	218586			478431			53509.8	119404						178965	49295.8	175810	140778	44676.7	270016	3.95132e+06	3990888	7.49003e+06	3876825	143686	90452.6	15517608	6.6527e+06	64175184					88498.5	498290	378229						380929
1638.V2	70	batch_2	batch_2	66457.2	6027898	609998	2.03437e+06		303892	227084	701978	103022	593660	697066	892146	4.04571e+06	566965	258549	5017609	1.41539e+06	4313081	7739594	2286426	1.87396e+06	1.56601e+06	444643		4985641		33979		5.32393e+06	12540301		2.33087e+06	454697	84777.8	567328	3585315	6.77021e+06	898597		2.1578e+06	1.14263e+06		1470417	562022	218294	3.70912e+06
1653.V2	70	batch_2	batch_2		10294986	273353	359502			159979	1.74872e+06			1.06496e+06	980668	4932089	1054201		729190	223868	1023504	546049	127004	794967	484923		408498	3.23856e+06		31418.4	11632807	1.37581e+06	7.64811e+06		1.69672e+06	279442	99097.5	314702	3324390	8.19259e+06	807427			1.61756e+06	438743		204959		3.81092e+06
1656.V2	70	batch_2	batch_2	34064.7	16656698	1.18495e+06	2.24039e+06		206407		248787	265939	1.23719e+06	245893	581983	2166706			2.73566e+06	861266	2.31102e+06	3.76924e+06	1406851	1.31167e+06	2.2674e+06	10223213	5199694	5.61676e+06	230310	43578.7		11547754	13525784		871110	282498	179152	161749	1.17456e+06	3371734	478227		296941	510618		1.35393e+06	121697		2.20269e+06
1665.V2	70	batch_2	batch_2	28679.2	16186498	1.24754e+06	3888040	68547.3	1.7993e+06	132803	1.30008e+06		252701	542039	1.44109e+06	3.86308e+06	871593	377259	3.02048e+06	453685	1217911	1307787	389640	940733	3.69261e+06	5854691	1.92758e+06	4.37379e+06		40428.3	428049	14119771	31512292		1.20065e+06		95426.1	270906	2.04191e+06	4.88123e+06	589296		1.36918e+06	683492	247693	2356680	305366		2.55206e+06
1669.V2	70	batch_2	batch_2	90354.5	6099596	898550	3.33222e+06		295295		1.00565e+06		78343.3	847276	1.94137e+06	10658026	1918915	1.6177e+06	1.38927e+06		962492	738842	137161	981233	5325786	5.39218e+06	2.67068e+06	14768825		195414	9793797	10620395	18839882		1.51939e+06		354153	285989	3.37396e+06	9743084	735844		478721	2.23987e+06		2.59597e+06	164473		5.47391e+06
1696.V2	70	batch_2	batch_2		4381630	362283	1.07318e+06		99974.5							1.1553e+06			202385	59744.7	136947	98073.5	34774.6	91676.4	695328	1.52314e+06	494992	2.19627e+06		34951.8		1.80367e+06	10067959		423450		60767.3	180011	1.01483e+06	2.13303e+06				213300		406260			924654
1727.V2	70	batch_2	batch_2		3.30647e+06	342622	1.40003e+06		1296740		322196	320844	1.27917e+06		364471	2.22675e+06			1.42059e+06	380227	1.72661e+06	2.03482e+06	733891	724471	1.97207e+06	429761	278673	3849219		23597.4		7148936	28341376	1.1658e+06	547643		58558.9		1.54123e+06	3.1523e+06	350705			1.07682e+06		1.56371e+06			1.67586e+06
1742.V2	70	batch_2	batch_2	45706.4	7414226	358925	1.21247e+06		44102.9		1119029		96048	613981	2.06884e+06	6264685	1.38183e+06		2651659		4253480	2.57627e+06	908463	1.88692e+06	3.2366e+06	398366	216258	10453807		118751	16575259	5.78942e+06	5.82196e+06		1.51286e+06		60520.3	263316	3.13399e+06	6.85963e+06	1.16499e+06			2.17863e+06	212699	168663	171133		3044806
1750.V2	70	batch_2	batch_2	68557.9	9307782	535959	1.49094e+06	29938.2	1.12855e+06		951098	72130.9	820519	472097	768187	2.96543e+06	544867	393358	1.50619e+06	260299	800195	1.35947e+06	539144	623245	2.64888e+06	2.51252e+06	1.41286e+06	4.17832e+06		68270.5	276223	13436533	56441440	936259	900816			264052	1.60171e+06	3681062	340516		553370	376050	153474	1602806	189837		1.80426e+06
1753.V2	70	batch_2	batch_2		28277648	828776	2.03574e+06		919524	161449	2.05644e+06	78483.3	502669	1561169	1.94968e+06	8938453	1.33541e+06	1.11302e+06	1.15804e+06	807683	2.17175e+06	981458	406100	1.10135e+06	4.54034e+06	4.23886e+06	10067160	7277129	394813	25044.2	122829	14273983	37007052	721982	3.27195e+06	237186	569171	377683	5980816	18473214	2.13556e+06		5.3319e+06	4580267	294584	2.25264e+06	270792	752215	8781913
1754.V2	70	batch_2	batch_2	84286.8	36548180	547977	1.4708e+06		3.90718e+06	443547	8310455	54072.5	244431	3.61848e+06	3.97838e+06	10654053	5917037	2.47848e+06	2.42957e+06	1.11447e+06	3.06668e+06	2.43587e+06	834752	1.19119e+06	1.5988e+06	5774242	933433	10964731		86180	332438	27523674	16071242		5.16469e+06		339213	1.16077e+06	11010459	22089888	2.29365e+06		336821	4713205	1.49869e+06	474348	808280	1248049	8679959
1811.V2	70	batch_2	batch_2	22437.8	2.42766e+06	275760	480664		31822.1		188985	54120	322017			425684			550020	126411	299885	173606	78256.3	780445	2.21544e+06	3660285	4791174	5.52039e+06		44679.6	17741094	280208	40453576	334106				170285	784288	1104450				136569					347294
[truncated: 699 more columns]

## Sheet: Table S2
	Metabolomics Clusters
0052.V2	B
0123.V2	E
0139.V2	B
0160.V2	A
0168.V2	B
0183.V2	A
0184.V2	E
0245.V2	E
0254.V2	B
0273.V2	F
0285.V2	C
0286.V2	B
0303.V2	B
0313.V2	A
0316.V2	F
0323.V2	A
0334.V2	F
0337.V2	A
0338.V2	C
0342.V2	A
0348.V2	C
0370.V2	B
0374.V2	D
0378.V2	A
0381.V2	B
0390.V2	B
0398.V2	A
0406.V2	E
0407.V2	C
0409.V2	F
0412.V2	B
0417.V2	D
0422.V2	C
0427.V2	B
0436.V2	E
0440.V2	B
0441.V2	A
0443.V2	B
0451.V2	D
0452.V2	F
0455.V2	D
0457.V2	F
0460.V2	C
0462.V2	B
0463.V2	A
0466.V2	B
0469.V2	C
0475.V2	B
0477.V2	C
0486.V2	A
0490.V2	B
0494.V2	A
0505.V2	C
0508.V2	C
0514.V2	E
0520.V2	D
0522.V2	B
0523.V2	C
0524.V2	F
0527.V2	C
0528.V2	C
0536.V2	E
0537.V2	E
0538.V2	A
0541.V2	B
0542.V2	C
0543.V2	F
0549.V2	D
0550.V2	B
0551.V2	C
0554.V2	D
0559.V2	F
0560.V2	C
0565.V2	C
0566.V2	B
0578.V2	B
0580.V2	B
0605.V2	C
0607.V2	C
0614.V2	E
0620.V2	A
0622.V2	F
0626.V2	D
0627.V2	B
0634.V2	A
0639.V2	B
0642.V2	D
0645.V2	C
0649.V2	F
0650.V2	A
0663.V2	F
0669.V2	C
0670.V2	B
0671.V2	C
0682.V2	D
0699.V2	A
0704.V2	C
0709.V2	B
0711.V2	B
0718.V2	E
0750.V2	B
0756.V2	B
0773.V2	D
0790.V2	C
0792.V2	B
0801.V2	B
0805.V2	A
0806.V2	B
0808.V2	F
0809.V2	F
0817.V2	D
0818.V2	F
0828.V2	A
0845.V2	B
0846.V2	F
0848.V2	E
0849.V2	F
0852.V2	C
0855.V2	A
0858.V2	F
0862.V2	A
0864.V2	B
0867.V2	F
0872.V2	A
0876.V2	D
0890.V2	F
0892.V2	C
0898.V2	B
0899.V2	B
0900.V2	B
0901.V2	C
0928.V2	C
0934.V2	C
0945.V2	C
0960.V2	B
0961.V2	A
0962.V2	C
0963.V2	F
0969.V2	B
0980.V2	B
0982.V2	B
0990.V2	F
1000.V2	B
1001.V2	F
1004.V2	B
1007.V2	E
1008.V2	B
1009.V2	A
1010.V2	E
1013.V2	A
1019.V2	A
1020.V2	A
1023.V2	C
1026.V2	B
1027.V2	F
1031.V2	E
1033.V2	C
1042.V2	B
1045.V2	B
1049.V2	B
1052.V2	E
1053.V2	B
1056.V2	B
1058.V2	F
1062.V2	E
1065.V2	C
1068.V2	E
1073.V2	E
1085.V2	D
1086.V2	F
1087.V2	A
1089.V2	D
1116.V2	A
1122.V2	A
1126.V2	D
1149.V2	B
1159.V2	B
1167.V2	B
1210.V2	F
1215.V2	D
1229.V2	C
1243.V2	D
1269.V2	A
1286.V2	E
1319.V2	C
1327.V2	D
1342.V2	A
1361.V2	A
1362.V2	C
1366.V2	C
1374.V2	C
1386.V2	F
1399.V2	F
1401.V2	C
1413.V2	F
1416.V2	C
1419.V2	C
1425.V2	F
1427.V2	B
1429.V2	A
1430.V2	F
1431.V2	A
1435.V2	B
1441.V2	A
1468.V2	B
1469.V2	D
1494.V2	F
1512.V2	A
1515.V2	B
1517.V2	B
1526.V2	B
1532.V2	A
1540.V2	A
1546.V2	A
1550.V2	F
1567.V2	D
1577.V2	E
1594.V2	C
1601.V2	C
1627.V2	F
1638.V2	B
1653.V2	E
1656.V2	B
1665.V2	B
1669.V2	C
1696.V2	D
1727.V2	A
1742.V2	B
1750.V2	C
1753.V2	B
1754.V2	B
1811.V2	E

## Sheet: Table S3
Metabolite	KEGG ID	Microbiome metabolism	Host Metabolism	Super pathway	Sub pathway
arabinose	C00216	FALSE	FALSE	Carbohydrate	Pentose Metabolism
diethanolamine	C06772	FALSE	FALSE	Xenobiotics	Chemical
mannitol/sorbitol	C00392	TRUE	FALSE	Carbohydrate	Fructose, Mannose and Galactose Metabolism
tartarate	C00552	FALSE	FALSE	Xenobiotics	Food Component/Plant
EDTA	C00284	FALSE	FALSE	Xenobiotics	Chemical
mannose	C00159	TRUE	TRUE	Carbohydrate	Fructose, Mannose and Galactose Metabolism
N-acetylarginine	C02562	FALSE	FALSE	Amino Acid	Urea cycle; Arginine and Proline Metabolism
azelate (C9-DC)	C08261	FALSE	FALSE	Lipid	Fatty Acid, Dicarboxylate
beta-citrylglutamate	C20775	FALSE	TRUE	Amino Acid	Glutamate Metabolism
betaine	C00719	TRUE	TRUE	Amino Acid	Glycine, Serine and Threonine Metabolism
choline	C00114	TRUE	TRUE	Lipid	Phospholipid Metabolism
creatine	C00300	TRUE	TRUE	Amino Acid	Creatine Metabolism
myo-inositol	C00137	TRUE	TRUE	Lipid	Inositol Metabolism
pseudouridine	C02067	FALSE	TRUE	Nucleotide	Pyrimidine Metabolism, Uracil containing
ribitol	C00532	FALSE	FALSE	Carbohydrate	Pentose Metabolism
sebacate (C10-DC)	C08277	FALSE	FALSE	Lipid	Fatty Acid, Dicarboxylate
spermine	C00750	FALSE	TRUE	Amino Acid	Polyamine Metabolism
sulfate*	C00059	TRUE	TRUE	Xenobiotics	Chemical
citraconate/glutaconate	C02226	TRUE	FALSE	Energy	TCA Cycle
proline	C00148	TRUE	TRUE	Amino Acid	Urea cycle; Arginine and Proline Metabolism
tyramine	C00483	TRUE	TRUE	Amino Acid	Tyrosine Metabolism
4-imidazoleacetate	C02835	TRUE	TRUE	Amino Acid	Histidine Metabolism
(N(1) + N(8))-acetylspermidine	C00612	FALSE	FALSE	Amino Acid	Polyamine Metabolism
1,2-dipalmitoyl-GPC (16:0/16:0)	D03585	FALSE	FALSE	Lipid	Phosphatidylcholine (PC)
1,3,7-trimethylurate	C16361	FALSE	FALSE	Xenobiotics	Xanthine Metabolism
1,7-dimethylurate	C16356	TRUE	TRUE	Xenobiotics	Xanthine Metabolism
1-methyl-4-imidazoleacetate	C05828	TRUE	TRUE	Amino Acid	Histidine Metabolism
1-methyladenine	C02216	FALSE	FALSE	Nucleotide	Purine Metabolism, Adenine containing
1-methyladenosine	C02494	FALSE	FALSE	Nucleotide	Purine Metabolism, Adenine containing
1-methylguanidine	C02294	FALSE	FALSE	Amino Acid	Guanidino and Acetamido Metabolism
1-methylhistamine	C05127	FALSE	TRUE	Amino Acid	Histidine Metabolism
1-methylhistidine	C01152	FALSE	TRUE	Amino Acid	Histidine Metabolism
1-methylnicotinamide	C02918	FALSE	TRUE	Cofactors and Vitamins	Nicotinate and Nicotinamide Metabolism
1-methylxanthine	C16358	FALSE	TRUE	Xenobiotics	Xanthine Metabolism
1-oleoyl-GPC (18:1)	C03916	FALSE	FALSE	Lipid	Lysophospholipid
1-palmitoyl-2-arachidonoyl-GPC (16:0/20:4n6)	C05208	FALSE	FALSE	Lipid	Phosphatidylcholine (PC)
1-palmitoyl-2-oleoyl-GPC (16:0/18:1)	C13875	FALSE	FALSE	Lipid	Phosphatidylcholine (PC)
1-palmitoyl-2-oleoyl-GPS (16:0/18:1)	C13880	FALSE	FALSE	Lipid	Phosphatidylserine (PS)
1-palmitoyl-2-stearoyl-GPC (16:0/18:0)	C03889	FALSE	FALSE	Lipid	Phosphatidylcholine (PC)
1-ribosyl-imidazoleacetate*	C05131	FALSE	FALSE	Amino Acid	Histidine Metabolism
1-stearoyl-2-arachidonoyl-GPE (18:0/20:4)	C05210	FALSE	FALSE	Lipid	Phosphatidylethanolamine (PE)
13-HODE + 9-HODE	C14767	FALSE	FALSE	Lipid	Fatty Acid, Monohydroxy
2'-AMP	C00946	FALSE	FALSE	Nucleotide	Purine Metabolism, Adenine containing
2'-deoxyadenosine	C00559	TRUE	TRUE	Nucleotide	Purine Metabolism, Adenine containing
2'-deoxyguanosine	C00330	TRUE	TRUE	Nucleotide	Purine Metabolism, Guanine containing
2'-deoxyinosine	C05512	TRUE	TRUE	Nucleotide	Purine Metabolism, (Hypo)Xanthine/Inosine containing
2,3-dihydroxyisovalerate	C04039	TRUE	FALSE	Xenobiotics	Food Component/Plant
2-aminoadipate	C00956	FALSE	TRUE	Amino Acid	Lysine Metabolism
2-hydroxyadipate	C02360	FALSE	FALSE	Lipid	Fatty Acid, Dicarboxylate
2-hydroxybutyrate/2-hydroxyisobutyrate	C21297	FALSE	FALSE	Amino Acid	Glutathione Metabolism
2-hydroxyglutarate	C02630	FALSE	FALSE	Lipid	Fatty Acid, Dicarboxylate
2-hydroxyhippurate (salicylurate)	C07588	FALSE	FALSE	Xenobiotics	Benzoate Metabolism
2-isopropylmalate	C02504	TRUE	FALSE	Xenobiotics	Food Component/Plant
2-methylcitrate/homocitrate	C01251	TRUE	FALSE	Energy	TCA Cycle
2-oxoarginine*	C03771	TRUE	TRUE	Amino Acid	Urea cycle; Arginine and Proline Metabolism
3'-AMP	C01267	TRUE	FALSE	Nucleotide	Purine Metabolism, Adenine containing
3-(4-hydroxyphenyl)lactate (HPLA)	C03672	FALSE	FALSE	Amino Acid	Tyrosine Metabolism
3-aminoisobutyrate	C05145	FALSE	FALSE	Nucleotide	Pyrimidine Metabolism, Thymine containing
3-formylindole	C08493	FALSE	FALSE	Xenobiotics	Food Component/Plant
3-hydroxy-3-methylglutarate	C03761	FALSE	FALSE	Lipid	Mevalonate Metabolism
3-hydroxybutyrate (BHBA)	C03197	FALSE	FALSE	Lipid	Ketone Bodies
3-hydroxyisobutyrate	C01188	FALSE	FALSE	Amino Acid	Leucine, Isoleucine and Valine Metabolism
3-hydroxystachydrine*	C10151	FALSE	FALSE	Xenobiotics	Food Component/Plant
3-methyl-2-oxobutyrate	C00141	TRUE	TRUE	Amino Acid	Leucine, Isoleucine and Valine Metabolism
3-methylhistidine	C01152	FALSE	TRUE	Amino Acid	Histidine Metabolism
3-methylxanthine	C16357	FALSE	FALSE	Xenobiotics	Xanthine Metabolism
3-phosphoglycerate	C00597	FALSE	FALSE	Carbohydrate	Glycolysis, Gluconeogenesis, and Pyruvate Metabolism
3-sulfo-L-alanine	C00506	FALSE	FALSE	Amino Acid	Methionine, Cysteine, SAM and Taurine Metabolism
3-ureidopropionate	C02642	TRUE	TRUE	Nucleotide	Pyrimidine Metabolism, Uracil containing
4-acetamidobutanoate	C02946	TRUE	TRUE	Amino Acid	Polyamine Metabolism
4-acetamidophenol	C06804	FALSE	FALSE	Xenobiotics	Drug - Analgesics, Anesthetics
4-acetaminophen sulfate	C06804	FALSE	FALSE	Xenobiotics	Drug - Analgesics, Anesthetics
4-ethylphenyl sulfate	C13637	FALSE	FALSE	Xenobiotics	Benzoate Metabolism
4-guanidinobutanoate	C01035	TRUE	TRUE	Amino Acid	Guanidino and Acetamido Metabolism
4-hydroxybutyrate (GHB)	C00989	FALSE	FALSE	Lipid	Fatty Acid, Monohydroxy
4-hydroxyglutamate	C03079	FALSE	FALSE	Amino Acid	Glutamate Metabolism
4-vinylphenol sulfate	C05627	TRUE	FALSE	Xenobiotics	Benzoate Metabolism
5'- GMP	C00144	TRUE	TRUE	Nucleotide	Purine Metabolism, Guanine containing
5,6-dihydrothymine	C00906	FALSE	FALSE	Nucleotide	Pyrimidine Metabolism, Thymine containing
5-acetylamino-6-amino-3-methyluracil	C16366	FALSE	FALSE	Xenobiotics	Xanthine Metabolism
5-acetylamino-6-formylamino-3-methyluracil	C16365	FALSE	TRUE	Xenobiotics	Xanthine Metabolism
5-aminovalerate	C00431	TRUE	FALSE	Amino Acid	Lysine Metabolism
5-hydroxylysine	C16741	FALSE	FALSE	Amino Acid	Lysine Metabolism
5-methylthioadenosine (MTA)	C00170	TRUE	TRUE	Amino Acid	Polyamine Metabolism
5-oxoproline	C01879	TRUE	TRUE	Amino Acid	Glutathione Metabolism
6-phosphogluconate	C00345	TRUE	TRUE	Carbohydrate	Pentose Phosphate Pathway
7-methylguanine	C02242	FALSE	FALSE	Nucleotide	Purine Metabolism, Guanine containing
AMP	C00020	TRUE	TRUE	Nucleotide	Purine Metabolism, Adenine containing
CDP-choline	C00307	TRUE	TRUE	Lipid	Phospholipid Metabolism
Isobar: hexose diphosphates	C05378	TRUE	TRUE	Carbohydrate	Glycolysis, Gluconeogenesis, and Pyruvate Metabolism
L-urobilin	C05793	FALSE	FALSE	Cofactors and Vitamins	Hemoglobin and Porphyrin Metabolism
N(1)-acetylspermine	C02567	FALSE	FALSE	Amino Acid	Polyamine Metabolism
N-acetyl-aspartyl-glutamate (NAAG)	C12270	FALSE	TRUE	Amino Acid	Glutamate Metabolism
N-acetylalanine	C02847	FALSE	FALSE	Amino Acid	Alanine and Aspartate Metabolism
N-acetylaspartate (NAA)	C01042	FALSE	TRUE	Amino Acid	Alanine and Aspartate Metabolism
N-acetylcitrulline	C15532	TRUE	FALSE	Amino Acid	Urea cycle; Arginine and Proline Metabolism
N-acetylcysteine	C06809	FALSE	FALSE	Amino Acid	Methionine, Cysteine, SAM and Taurine Metabolism
N-acetylglucosamine/N-acetylgalactosamine	C01074	TRUE	TRUE	Carbohydrate	Aminosugar Metabolism
N-acetylglucosaminylasparagine	C04540	FALSE	FALSE	Carbohydrate	Aminosugar Metabolism
N-acetylglutamate	C00624	TRUE	TRUE	Amino Acid	Glutamate Metabolism
N-acetylglutamine	C02716	FALSE	FALSE	Amino Acid	Glutamate Metabolism
N-acetylhistamine	C05135	FALSE	FALSE	Amino Acid	Histidine Metabolism
N-acetylhistidine	C02997	FALSE	FALSE	Amino Acid	Histidine Metabolism
N-acetylleucine	C02710	FALSE	FALSE	Amino Acid	Leucine, Isoleucine and Valine Metabolism
N-acetylmethionine	C02712	FALSE	FALSE	Amino Acid	Methionine, Cysteine, SAM and Taurine Metabolism
N-acetylneuraminate	C00270	FALSE	TRUE	Carbohydrate	Aminosugar Metabolism
N-acetylphenylalanine	C03519	TRUE	FALSE	Amino Acid	Phenylalanine Metabolism
N-acetylputrescine	C02714	TRUE	TRUE	Amino Acid	Polyamine Metabolism
N-acetylpyrraline	C01227	TRUE	TRUE	Xenobiotics	Food Component/Plant
N-acetyltryptophan	C03137	FALSE	FALSE	Amino Acid	Tryptophan Metabolism
N-formylkynurenine	C02700	TRUE	TRUE	Amino Acid	Tryptophan Metabolism
N-formylmethionine	C03145	FALSE	FALSE	Amino Acid	Methionine, Cysteine, SAM and Taurine Metabolism
N1,N12-diacetylspermine	C03413	FALSE	FALSE	Amino Acid	Polyamine Metabolism
N1-Methyl-2-pyridone-5-carboxamide	C05842	FALSE	TRUE	Cofactors and Vitamins	Nicotinate and Nicotinamide Metabolism
N1-Methyl-4-pyridone-3-carboxamide	C05843	FALSE	TRUE	Cofactors and Vitamins	Nicotinate and Nicotinamide Metabolism
N6,N6,N6-trimethyllysine	C03793	FALSE	FALSE	Amino Acid	Lysine Metabolism
N6,N6-dimethyllysine	C05545	FALSE	TRUE	Amino Acid	Lysine Metabolism
N6-methyllysine	C02728	FALSE	FALSE	Amino Acid	Lysine Metabolism
NAD+	C00006	TRUE	TRUE	Cofactors and Vitamins	Nicotinate and Nicotinamide Metabolism
NADH	C00004	TRUE	TRUE	Cofactors and Vitamins	Nicotinate and Nicotinamide Metabolism
O-methyltyrosine	D00762	FALSE	FALSE	Amino Acid	Tyrosine Metabolism
S-1-pyrroline-5-carboxylate	C04322	FALSE	FALSE	Amino Acid	Glutamate Metabolism
S-adenosylmethionine (SAM)	C00019	TRUE	FALSE	Amino Acid	Methionine, Cysteine, SAM and Taurine Metabolism
S-methylglutathione	C11347	FALSE	FALSE	Amino Acid	Glutathione Metabolism
S-methylmethionine	C05319	FALSE	FALSE	Amino Acid	Methionine, Cysteine, SAM and Taurine Metabolism
acetylcarnitine (C2)	C02571	TRUE	TRUE	Lipid	Fatty Acid Metabolism (Acyl Carnitine, Short Chain)
aconitate [cis or trans]	C02341	FALSE	FALSE	Energy	TCA Cycle
adenine	C00147	TRUE	TRUE	Nucleotide	Purine Metabolism, Adenine containing
adenosine	C00212	TRUE	TRUE	Nucleotide	Purine Metabolism, Adenine containing
adenosine 3',5'-cyclic monophosphate (cAMP)	C00575	TRUE	TRUE	Nucleotide	Purine Metabolism, Adenine containing
adipate	C06104	TRUE	FALSE	Lipid	Fatty Acid, Dicarboxylate
agmatine	C00179	TRUE	TRUE	Amino Acid	Polyamine Metabolism
alanine	C00041	TRUE	TRUE	Amino Acid	Alanine and Aspartate Metabolism
allantoin	C02350	TRUE	TRUE	Nucleotide	Purine Metabolism, (Hypo)Xanthine/Inosine containing
allo-threonine	C05519	FALSE	FALSE	Amino Acid	Glycine, Serine and Threonine Metabolism
alpha-hydroxyisocaproate	C03264	FALSE	FALSE	Amino Acid	Leucine, Isoleucine and Valine Metabolism
alpha-ketoglutaramate*	C00940	TRUE	FALSE	Amino Acid	Glutamate Metabolism
alpha-ketoglutarate	C00026	TRUE	TRUE	Energy	TCA Cycle
alpha-tocopherol	C02477	TRUE	FALSE	Cofactors and Vitamins	Tocopherol Metabolism
amoxicillin	D00229	FALSE	FALSE	Xenobiotics	Drug - Antibiotic
androsterone glucuronide	C11135	FALSE	TRUE	Lipid	Androgenic Steroids
anserine	C01262	FALSE	TRUE	Amino Acid	Histidine Metabolism
arabitol/xylitol	C00542	FALSE	FALSE	Carbohydrate	Pentose Metabolism
arabonate/xylonate	C00502	FALSE	FALSE	Carbohydrate	Pentose Metabolism
arginine	C00062	TRUE	TRUE	Amino Acid	Urea cycle; Arginine and Proline Metabolism
argininosuccinate	C03406	TRUE	TRUE	Amino Acid	Urea cycle; Arginine and Proline Metabolism
asparagine	C00152	TRUE	TRUE	Amino Acid	Alanine and Aspartate Metabolism
aspartate	C00049	TRUE	TRUE	Amino Acid	Alanine and Aspartate Metabolism
beta-alanine	C00099	TRUE	TRUE	Nucleotide	Pyrimidine Metabolism, Uracil containing
beta-guanidinopropanoate	C03065	FALSE	FALSE	Xenobiotics	Food Component/Plant
betaine aldehyde	C00576	TRUE	TRUE	Amino Acid	Glycine, Serine and Threonine Metabolism
butyrate/isobutyrate (4:0)	C00246	TRUE	FALSE	Lipid	Short Chain Fatty Acid
butyrylcarnitine (C4)	C02862	FALSE	FALSE	Lipid	Fatty Acid Metabolism (also BCAA Metabolism)
cadaverine	C01672	TRUE	FALSE	Amino Acid	Lysine Metabolism
carnitine	C00487	TRUE	TRUE	Lipid	Carnitine Metabolism
chiro-inositol	C19891	FALSE	FALSE	Lipid	Inositol Metabolism
cholate	C00695	TRUE	TRUE	Lipid	Primary Bile Acid Metabolism
cholesterol sulfate	C18043	FALSE	TRUE	Lipid	Sterol
citalopram N-oxide*	C16607	FALSE	TRUE	Xenobiotics	Drug - Psychoactive
citalopram propionate*	C16610	FALSE	TRUE	Xenobiotics	Drug - Psychoactive
citalopram/escitalopram	D07913	FALSE	FALSE	Xenobiotics	Drug - Psychoactive
citrate	C00158	FALSE	FALSE	Energy	TCA Cycle
citrulline	C00327	TRUE	TRUE	Amino Acid	Urea cycle; Arginine and Proline Metabolism
creatinine	C00791	FALSE	FALSE	Amino Acid	Creatine Metabolism
cyclic adenosine diphosphate-ribose	C13050	FALSE	TRUE	Nucleotide	Purine Metabolism, Adenine containing
cystathionine	C02291	TRUE	TRUE	Amino Acid	Methionine, Cysteine, SAM and Taurine Metabolism
cysteine	C00097	TRUE	TRUE	Amino Acid	Methionine, Cysteine, SAM and Taurine Metabolism
cysteine-glutathione disulfide	R00900	FALSE	FALSE	Amino Acid	Glutathione Metabolism
cysteinylglycine	C01419	TRUE	TRUE	Amino Acid	Glutathione Metabolism
cystine	C00491	FALSE	FALSE	Amino Acid	Methionine, Cysteine, SAM and Taurine Metabolism
cytidine 2' or 3'-monophosphate (2' or 3'-CMP)	C03104	FALSE	FALSE	Nucleotide	Pyrimidine Metabolism, Cytidine containing
cytosine	C00380	TRUE	FALSE	Nucleotide	Pyrimidine Metabolism, Cytidine containing
dehydroepiandrosterone sulfate (DHEA-S)	C04555	FALSE	TRUE	Lipid	Androgenic Steroids
deoxycarnitine	C01181	TRUE	TRUE	Lipid	Carnitine Metabolism
desmethylcitalopram*	C16608	FALSE	TRUE	Xenobiotics	Drug - Psychoactive
dexpanthenol	D03726	FALSE	FALSE	Xenobiotics	Chemical
dextromethorphan	D03744	FALSE	FALSE	Xenobiotics	Drug - Respiratory
diacetylspermidine*	C03413	FALSE	FALSE	Amino Acid	Polyamine Metabolism
dihydroorotate	C00337	FALSE	FALSE	Nucleotide	Pyrimidine Metabolism, Orotate containing
dihydroxyacetone phosphate (DHAP)	C00111	TRUE	TRUE	Carbohydrate	Glycolysis, Gluconeogenesis, and Pyruvate Metabolism
dimethylarginine (ADMA + SDMA)	C21189	TRUE	TRUE	Amino Acid	Urea cycle; Arginine and Proline Metabolism
dimethylglycine	C03626	FALSE	FALSE	Amino Acid	Glycine, Serine and Threonine Metabolism
diphenhydramine	C06960	FALSE	FALSE	Xenobiotics	Drug - Respiratory
dopamine 3-O-sulfate	C13690	FALSE	FALSE	Amino Acid	Tyrosine Metabolism
dopamine 4-sulfate	C13691	FALSE	FALSE	Amino Acid	Tyrosine Metabolism
doxylamine	D07878	FALSE	FALSE	Xenobiotics	Drug - Respiratory
erythritol	C00503	FALSE	FALSE	Xenobiotics	Food Component/Plant
estriol 16-glucuronide	C05504	FALSE	TRUE	Lipid	Estrogenic Steroids
estriol 3-sulfate	C05141	FALSE	TRUE	Lipid	Estrogenic Steroids
formiminoglutamate	C00439	TRUE	TRUE	Amino Acid	Histidine Metabolism
fructose	C00095	TRUE	TRUE	Carbohydrate	Fructose, Mannose and Galactose Metabolism
fumarate	C00122	TRUE	TRUE	Energy	TCA Cycle
galactonate	C15930	FALSE	FALSE	Carbohydrate	Fructose, Mannose and Galactose Metabolism
galactosylglycerol	C05401	FALSE	FALSE	Lipid	Galactosyl Glycerolipids
gamma-glutamylglutamate	C05282	FALSE	FALSE	Peptide	Gamma-glutamyl Amino Acid
gamma-glutamylglutamine	C05283	FALSE	FALSE	Peptide	Gamma-glutamyl Amino Acid
gluconate	C00257	TRUE	TRUE	Xenobiotics	Food Component/Plant
glucose	C00031	TRUE	TRUE	Carbohydrate	Glycolysis, Gluconeogenesis, and Pyruvate Metabolism
glucose 6-phosphate	C00092	TRUE	TRUE	Carbohydrate	Glycolysis, Gluconeogenesis, and Pyruvate Metabolism
glucuronate	C16245	FALSE	FALSE	Carbohydrate	Aminosugar Metabolism
glutamate	C00025	TRUE	TRUE	Amino Acid	Glutamate Metabolism
glutamine	C00064	TRUE	TRUE	Amino Acid	Glutamate Metabolism
glutarate (C5-DC)	C00489	TRUE	FALSE	Lipid	Fatty Acid, Dicarboxylate
glutathione, oxidized (GSSG)	D00031	FALSE	FALSE	Amino Acid	Glutathione Metabolism
glutathione, reduced (GSH)	D00014	FALSE	FALSE	Amino Acid	Glutathione Metabolism
glycerate	C00258	TRUE	TRUE	Carbohydrate	Glycolysis, Gluconeogenesis, and Pyruvate Metabolism
glycerol	C00116	TRUE	TRUE	Lipid	Glycerolipid Metabolism
glycerol 3-phosphate	C0093	FALSE	FALSE	Lipid	Glycerolipid Metabolism
glycerophosphoethanolamine	C01233	TRUE	TRUE	Lipid	Phospholipid Metabolism
glycerophosphoglycerol	C03274	FALSE	FALSE	Lipid	Glycerolipid Metabolism
glycerophosphorylcholine (GPC)	C00670	TRUE	TRUE	Lipid	Phospholipid Metabolism
glycine	C00037	TRUE	TRUE	Amino Acid	Glycine, Serine and Threonine Metabolism
glycylleucine	C02155	FALSE	FALSE	Peptide	Dipeptide
guanidinoacetate	C00581	TRUE	TRUE	Amino Acid	Creatine Metabolism
guanine	C00242	TRUE	TRUE	Nucleotide	Purine Metabolism, Guanine containing
guanosine	C00387	TRUE	TRUE	Nucleotide	Purine Metabolism, Guanine containing
gulonate*	C00800	TRUE	TRUE	Cofactors and Vitamins	Ascorbate and Aldarate Metabolism
hippurate	C01586	FALSE	TRUE	Xenobiotics	Benzoate Metabolism
histamine	C00388	TRUE	TRUE	Amino Acid	Histidine Metabolism
histidine	C00135	TRUE	TRUE	Amino Acid	Histidine Metabolism
homoarginine	C01924	FALSE	FALSE	Amino Acid	Urea cycle; Arginine and Proline Metabolism
homostachydrine*	C08283	FALSE	FALSE	Xenobiotics	Food Component/Plant
hydroquinone sulfate	C00530	TRUE	FALSE	Xenobiotics	Drug - Topical Agents
hydroxyasparagine	C20631	FALSE	FALSE	Amino Acid	Alanine and Aspartate Metabolism
hydroxyproline	C01157	TRUE	TRUE	Amino Acid	Urea cycle; Arginine and Proline Metabolism
hypotaurine	C00519	TRUE	TRUE	Amino Acid	Methionine, Cysteine, SAM and Taurine Metabolism
hypoxanthine	C00262	TRUE	TRUE	Nucleotide	Purine Metabolism, (Hypo)Xanthine/Inosine containing
imidazole lactate	C05568	FALSE	FALSE	Amino Acid	Histidine Metabolism
indoleacetate	C00954	TRUE	TRUE	Amino Acid	Tryptophan Metabolism
indolelactate	C02043	FALSE	FALSE	Amino Acid	Tryptophan Metabolism
inosine	C00294	TRUE	TRUE	Nucleotide	Purine Metabolism, (Hypo)Xanthine/Inosine containing
isoleucine	C16424	FALSE	FALSE	Amino Acid	Leucine, Isoleucine and Valine Metabolism
isovalerylcarnitine (C5)	C20826	FALSE	FALSE	Amino Acid	Leucine, Isoleucine and Valine Metabolism
kynurenate	C01717	FALSE	FALSE	Amino Acid	Tryptophan Metabolism
kynurenine	C00328	TRUE	TRUE	Amino Acid	Tryptophan Metabolism
lactate	C00186	TRUE	FALSE	Carbohydrate	Glycolysis, Gluconeogenesis, and Pyruvate Metabolism
lactose	C01970	FALSE	FALSE	Carbohydrate	Disaccharides and Oligosaccharides
leucine	C00123	FALSE	FALSE	Amino Acid	Leucine, Isoleucine and Valine Metabolism
lysine	C00047	TRUE	TRUE	Amino Acid	Lysine Metabolism
malate	C00497	FALSE	FALSE	Energy	TCA Cycle
maleate	C01384	FALSE	FALSE	Lipid	Fatty Acid, Dicarboxylate
malonate	C00383	FALSE	FALSE	Lipid	Fatty Acid Synthesis
maltopentaose	C06218	FALSE	FALSE	Carbohydrate	Glycogen Metabolism
maltose	C00208	TRUE	TRUE	Carbohydrate	Glycogen Metabolism
maltotetraose	C02052	FALSE	FALSE	Carbohydrate	Glycogen Metabolism
maltotriose	C01835	FALSE	FALSE	Carbohydrate	Glycogen Metabolism
methionine	C00073	TRUE	TRUE	Amino Acid	Methionine, Cysteine, SAM and Taurine Metabolism
methionine sulfoxide	C02989	FALSE	FALSE	Amino Acid	Methionine, Cysteine, SAM and Taurine Metabolism
methyl-4-hydroxybenzoate	D01400	FALSE	FALSE	Xenobiotics	Benzoate Metabolism
methylmalonate (MMA)	C02170	TRUE	TRUE	Lipid	Fatty Acid Metabolism (also BCAA Metabolism)
nicotinamide	C00153	TRUE	TRUE	Cofactors and Vitamins	Nicotinate and Nicotinamide Metabolism
nicotinamide riboside	C03150	TRUE	TRUE	Cofactors and Vitamins	Nicotinate and Nicotinamide Metabolism
nicotinate	C00253	TRUE	TRUE	Cofactors and Vitamins	Nicotinate and Nicotinamide Metabolism
octanoylcarnitine (C8)	C02838	FALSE	FALSE	Lipid	Fatty Acid Metabolism (Acyl Carnitine, Medium Chain)
ondansetron	C07325	FALSE	FALSE	Xenobiotics	Drug - Gastrointestinal
ornithine	C00077	TRUE	TRUE	Amino Acid	Urea cycle; Arginine and Proline Metabolism
orotate	C00295	TRUE	TRUE	Nucleotide	Pyrimidine Metabolism, Orotate containing
palmitoylcarnitine (C16)	C02990	FALSE	TRUE	Lipid	Fatty Acid Metabolism (Acyl Carnitine, Long Chain Saturated)
pantoate	C00522	FALSE	FALSE	Cofactors and Vitamins	Pantothenate and CoA Metabolism
pantothenate (Vitamin B5)	C00864	TRUE	TRUE	Cofactors and Vitamins	Pantothenate and CoA Metabolism
pentose acid*	C00803	FALSE	FALSE	Partially Characterized Molecules	Partially Characterized Molecules
phenethylamine	C05332	TRUE	TRUE	Amino Acid	Phenylalanine Metabolism
phenol sulfate	C02180	FALSE	FALSE	Amino Acid	Tyrosine Metabolism
phenylacetylglutamine	C04148	FALSE	FALSE	Peptide	Acetylated Peptides
phenylacetylglycine	C05598	FALSE	FALSE	Peptide	Acetylated Peptides
phenylalanine	C00079	TRUE	FALSE	Amino Acid	Phenylalanine Metabolism
phenylephrine	C07441	FALSE	FALSE	Xenobiotics	Drug - Respiratory
phenyllactate (PLA)	C05607	FALSE	FALSE	Amino Acid	Phenylalanine Metabolism
phosphate	C00009	TRUE	TRUE	Energy	Oxidative Phosphorylation
phosphocholine	C00588	TRUE	TRUE	Lipid	Phospholipid Metabolism
phosphoethanolamine (PE)	C00346	TRUE	TRUE	Lipid	Phospholipid Metabolism
phytosphingosine	C12144	TRUE	TRUE	Lipid	Sphingolipid Synthesis
picolinate	C10164	FALSE	FALSE	Amino Acid	Tryptophan Metabolism
pimelate (C7-DC)	C02656	FALSE	FALSE	Lipid	Fatty Acid, Dicarboxylate
pipecolate	C00408	FALSE	FALSE	Amino Acid	Lysine Metabolism
piperidine	C01746	FALSE	FALSE	Xenobiotics	Food Component/Plant
progesterone	C00410	TRUE	TRUE	Lipid	Progestin Steroids
propionylcarnitine (C3)	C03017	FALSE	FALSE	Lipid	Fatty Acid Metabolism (also BCAA Metabolism)
putrescine	C00134	TRUE	TRUE	Amino Acid	Polyamine Metabolism
pyridoxamine	C00534	FALSE	FALSE	Cofactors and Vitamins	Vitamin B6 Metabolism
pyridoxate	C00847	TRUE	TRUE	Cofactors and Vitamins	Vitamin B6 Metabolism
pyrraline	C21013	FALSE	FALSE	Xenobiotics	Food Component/Plant
pyruvate	C00022	TRUE	TRUE	Carbohydrate	Glycolysis, Gluconeogenesis, and Pyruvate Metabolism
quinate	C00296	FALSE	FALSE	Xenobiotics	Food Component/Plant
quinolinate	C03722	TRUE	TRUE	Cofactors and Vitamins	Nicotinate and Nicotinamide Metabolism
ranitidine	D00422	FALSE	FALSE	Xenobiotics	Drug - Gastrointestinal
ribonate	C01685	FALSE	FALSE	Carbohydrate	Pentose Metabolism
ribose	C00121	TRUE	FALSE	Carbohydrate	Pentose Metabolism
salicylate	C00805	TRUE	FALSE	Xenobiotics	Drug - Topical Agents
sarcosine	C00213	TRUE	TRUE	Amino Acid	Glycine, Serine and Threonine Metabolism
sedoheptulose	C02076	FALSE	FALSE	Carbohydrate	Pentose Metabolism
serine	C00065	TRUE	TRUE	Amino Acid	Glycine, Serine and Threonine Metabolism
sertraline	C07246	FALSE	FALSE	Xenobiotics	Drug - Psychoactive
spermidine	C00315	TRUE	TRUE	Amino Acid	Polyamine Metabolism
sphinganine	C00836	TRUE	TRUE	Lipid	Sphingolipid Synthesis
sphingosine	C00319	TRUE	TRUE	Lipid	Sphingosines
stachydrine	C10172	FALSE	FALSE	Xenobiotics	Food Component/Plant
stearoyl sphingomyelin (d18:1/18:0)	C00550	FALSE	TRUE	Lipid	Sphingomyelins
suberate (C8-DC)	C08278	FALSE	FALSE	Lipid	Fatty Acid, Dicarboxylate
succinate	C00042	TRUE	TRUE	Energy	TCA Cycle
sucrose	C00089	TRUE	TRUE	Carbohydrate	Disaccharides and Oligosaccharides
tartronate (hydroxymalonate)	C02287	FALSE	FALSE	Xenobiotics	Food Component/Plant
taurine	C00245	TRUE	TRUE	Amino Acid	Methionine, Cysteine, SAM and Taurine Metabolism
theanine	C01047	FALSE	FALSE	Xenobiotics	Food Component/Plant
theobromine	C07480	FALSE	FALSE	Xenobiotics	Xanthine Metabolism
theophylline	C07130	FALSE	FALSE	Xenobiotics	Xanthine Metabolism
threonate	C01620	FALSE	FALSE	Cofactors and Vitamins	Ascorbate and Aldarate Metabolism
threonine	C00188	TRUE	FALSE	Amino Acid	Glycine, Serine and Threonine Metabolism
thymidine	C00214	TRUE	TRUE	Nucleotide	Pyrimidine Metabolism, Thymine containing
thymine	C00178	TRUE	TRUE	Nucleotide	Pyrimidine Metabolism, Thymine containing
thymol sulfate	C09908	FALSE	FALSE	Xenobiotics	Food Component/Plant
trans-urocanate	C00785	TRUE	TRUE	Amino Acid	Histidine Metabolism
trazadone	C07156	FALSE	FALSE	Xenobiotics	Drug - Psychoactive
tricarballylate	C19806	FALSE	FALSE	Energy	TCA Cycle
triethanolamine	C06771	FALSE	FALSE	Xenobiotics	Chemical
trigonelline (N'-methylnicotinate)	C01004	FALSE	FALSE	Cofactors and Vitamins	Nicotinate and Nicotinamide Metabolism
trimethylamine N-oxide	C01104	TRUE	FALSE	Lipid	Phospholipid Metabolism
trizma acetate	C07182	FALSE	FALSE	Xenobiotics	Chemical
tryptamine	C00398	TRUE	TRUE	Amino Acid	Tryptophan Metabolism
tryptophan	C00078	TRUE	FALSE	Amino Acid	Tryptophan Metabolism
tryptophan betaine	C09213	FALSE	FALSE	Amino Acid	Tryptophan Metabolism
tyrosine	C00082	TRUE	TRUE	Amino Acid	Tyrosine Metabolism
uracil	C00106	TRUE	TRUE	Nucleotide	Pyrimidine Metabolism, Uracil containing
urate	C00366	TRUE	TRUE	Nucleotide	Purine Metabolism, (Hypo)Xanthine/Inosine containing
urea	C00086	TRUE	TRUE	Amino Acid	Urea cycle; Arginine and Proline Metabolism
uridine	C00299	TRUE	TRUE	Nucleotide	Pyrimidine Metabolism, Uracil containing
uridine-2',3'-cyclic monophosphate	C02355	FALSE	FALSE	Nucleotide	Pyrimidine Metabolism, Uracil containing
valine	C00183	FALSE	FALSE	Amino Acid	Leucine, Isoleucine and Valine Metabolism
vanillylmandelate (VMA)	C05584	TRUE	TRUE	Amino Acid	Tyrosine Metabolism
xanthine	C00385	TRUE	TRUE	Nucleotide	Purine Metabolism, (Hypo)Xanthine/Inosine containing
xanthurenate	C02470	FALSE	FALSE	Amino Acid	Tryptophan Metabolism
xylose	C00181	TRUE	TRUE	Carbohydrate	Pentose Metabolism

## Sheet: Table S4
Metabolite	Extraction Platform	COMP ID	Super pathway	Sub pathway	Kegg pathway classes	Kegg pathways	Chemical family
(3'-5')-guanylylcytidine	LC/MS Neg	52746	Nucleotide	Dinucleotide			Nucleoside and nucleotide analogues
(N(1) + N(8))-acetylspermidine	LC/MS Pos Early	57814	Amino Acid	Polyamine Metabolism			Carboximidic acids and derivatives
(R)-3-hydroxybutyrylcarnitine	LC/MS Pos Early	43264	Lipid	Fatty Acid Metabolism (Acyl Carnitine, Hydroxy)			Fatty Acyls
(S)-3-hydroxybutyrylcarnitine	LC/MS Pos Early	52984	Lipid	Fatty Acid Metabolism (Acyl Carnitine, Hydroxy)			Fatty Acyls
1,2,3-benzenetriol sulfate (1)	LC/MS Neg	48761	Xenobiotics	Chemical			Phenols
1,2,3-benzenetriol sulfate (2)	LC/MS Neg	48762	Xenobiotics	Chemical			Organic sulfuric acids and derivatives
1,2-dilinoleoyl-GPC (18:2/18:2)	LC/MS Pos Late	52603	Lipid	Phosphatidylcholine (PC)			Glycerophospholipids
1,2-dipalmitoyl-GPC (16:0/16:0)	LC/MS Pos Late	19130	Lipid	Phosphatidylcholine (PC)			Glycerophospholipids
1,3,7-trimethylurate	LC/MS Neg	34404	Xenobiotics	Xanthine Metabolism	Biosynthesis of other secondary metabolites	Caffeine metabolism	Imidazopyrimidines
1,7-dimethylurate	LC/MS Neg	34400	Xenobiotics	Xanthine Metabolism	Biosynthesis of other secondary metabolites	Caffeine metabolism	Imidazopyrimidines
1-(1-enyl-palmitoyl)-2-arachidonoyl-GPE (P-16:0/20:4)*	LC/MS Pos Late	52673	Lipid	Plasmalogen			Glycerophospholipids
1-(1-enyl-palmitoyl)-2-linoleoyl-GPE (P-16:0/18:2)*	LC/MS Pos Late	52677	Lipid	Plasmalogen			Glycerophospholipids
1-(1-enyl-palmitoyl)-2-oleoyl-GPE (P-16:0/18:1)*	LC/MS Pos Late	52477	Lipid	Plasmalogen			Glycerophospholipids
1-(1-enyl-stearoyl)-2-linoleoyl-GPE (P-18:0/18:2)*	LC/MS Pos Late	52748	Lipid	Plasmalogen			Glycerophospholipids
1-(1-enyl-stearoyl)-2-oleoyl-GPE (P-18:0/18:1)	LC/MS Pos Late	52614	Lipid	Plasmalogen			Glycerophospholipids
1-carboxyethylhistidine	LC/MS Pos Early	64567	Amino Acid	Histidine Metabolism			Carboxylic acids and derivatives
1-carboxyethylisoleucine	LC/MS Neg	62558	Amino Acid	Leucine, Isoleucine and Valine Metabolism			Organooxygen compounds
1-carboxyethylleucine	LC/MS Neg	62559	Amino Acid	Leucine, Isoleucine and Valine Metabolism			Carboxylic acids and derivatives
1-carboxyethylphenylalanine	LC/MS Neg	62566	Amino Acid	Phenylalanine Metabolism			Carboxylic acids and derivatives
1-carboxyethyltyrosine	LC/MS Neg	62564	Amino Acid	Tyrosine Metabolism			Carboxylic acids and derivatives
1-carboxyethylvaline	LC/MS Neg	62562	Amino Acid	Leucine, Isoleucine and Valine Metabolism			Carboxylic acids and derivatives
1-methyl-4-imidazoleacetate	LC/MS Pos Early	32350	Amino Acid	Histidine Metabolism	Amino acid metabolism	Histidine metabolism	Azoles
1-methyl-5-imidazoleacetate	LC/MS Pos Early	62946	Amino Acid	Histidine Metabolism			Azoles
1-methyl-5-imidazolelactate	LC/MS Pos Early	64596	Amino Acid	Histidine Metabolism
1-methyladenine	LC/MS Pos Early	1527	Nucleotide	Purine Metabolism, Adenine containing			Imidazopyrimidines
1-methyladenosine	LC/MS Pos Early	15650	Nucleotide	Purine Metabolism, Adenine containing			Purine nucleosides
1-methylguanidine	LC/MS Pos Early	48114	Amino Acid	Guanidino and Acetamido Metabolism			Organonitrogen compounds
1-methylguanine	LC/MS Neg	32395	Nucleotide	Purine Metabolism, Guanine containing			Imidazopyrimidines
1-methylhistamine	LC/MS Pos Early	43831	Amino Acid	Histidine Metabolism	Amino acid metabolism	Histidine metabolism	Organonitrogen compounds
1-methylhistidine	LC/MS Pos Early	30460	Amino Acid	Histidine Metabolism			Carboxylic acids and derivatives
1-methylnicotinamide	LC/MS Pos Early	27665	Cofactors and Vitamins	Nicotinate and Nicotinamide Metabolism	Metabolism of cofactors and vitamins,Digestive system	Nicotinate and nicotinamide metabolism,Bile secretion	Pyridines and derivatives
1-methylxanthine	LC/MS Neg	34389	Xenobiotics	Xanthine Metabolism	Biosynthesis of other secondary metabolites	Caffeine metabolism	Imidazopyrimidines
1-oleoyl-2-linoleoyl-GPC (18:1/18:2)*	LC/MS Pos Late	52453	Lipid	Phosphatidylcholine (PC)			Glycerophospholipids
1-oleoyl-GPC (18:1)	LC/MS Pos Late	48258	Lipid	Lysophospholipid			Glycerophospholipids
1-oleoyl-GPE (18:1)	LC/MS Neg	35628	Lipid	Lysophospholipid			Glycerophospholipids
1-palmitoyl-2-arachidonoyl-GPC (16:0/20:4n6)	LC/MS Pos Late	52462	Lipid	Phosphatidylcholine (PC)			Glycerophospholipids
1-palmitoyl-2-linoleoyl-GPC (16:0/18:2)	LC/MS Pos Late	42446	Lipid	Phosphatidylcholine (PC)			Glycerophospholipids
1-palmitoyl-2-oleoyl-GPC (16:0/18:1)	LC/MS Pos Late	52461	Lipid	Phosphatidylcholine (PC)			Glycerophospholipids
1-palmitoyl-2-oleoyl-GPE (16:0/18:1)	LC/MS Pos Late	19263	Lipid	Phosphatidylethanolamine (PE)			Glycerophospholipids
1-palmitoyl-2-oleoyl-GPG (16:0/18:1)	LC/MS Pos Late	52448	Lipid	Phosphatidylglycerol (PG)			Glycerophospholipids
1-palmitoyl-2-oleoyl-GPS (16:0/18:1)	LC/MS Pos Late	19261	Lipid	Phosphatidylserine (PS)			Glycerophospholipids
1-palmitoyl-2-palmitoleoyl-GPC (16:0/16:1)*	LC/MS Pos Late	52470	Lipid	Phosphatidylcholine (PC)			Glycerophospholipids
1-palmitoyl-2-stearoyl-GPC (16:0/18:0)	LC/MS Pos Late	52616	Lipid	Phosphatidylcholine (PC)			Glycerophospholipids
1-ribosyl-imidazoleacetate*	LC/MS Pos Early	61868	Amino Acid	Histidine Metabolism	Amino acid metabolism	Histidine metabolism	Imidazole ribonucleosides and ribonucleotides
1-stearoyl-2-arachidonoyl-GPC (18:0/20:4)	LC/MS Pos Late	42450	Lipid	Phosphatidylcholine (PC)			Glycerophospholipids
1-stearoyl-2-arachidonoyl-GPE (18:0/20:4)	LC/MS Pos Late	52447	Lipid	Phosphatidylethanolamine (PE)	Cell growth and death	Ferroptosis	Glycerophospholipids
1-stearoyl-2-oleoyl-GPC (18:0/18:1)	LC/MS Pos Late	52438	Lipid	Phosphatidylcholine (PC)			Glycerophospholipids
1-stearoyl-2-oleoyl-GPE (18:0/18:1)	LC/MS Pos Late	42448	Lipid	Phosphatidylethanolamine (PE)			Glycerophospholipids
1-stearoyl-2-oleoyl-GPS (18:0/18:1)	LC/MS Pos Late	19265	Lipid	Phosphatidylserine (PS)			Glycerophospholipids
1-stearoyl-GPC (18:0)	LC/MS Pos Late	33961	Lipid	Lysophospholipid			Glycerophospholipids
13-HODE + 9-HODE	LC/MS Neg	37752	Lipid	Fatty Acid, Monohydroxy	Endocrine system,Lipid metabolism	Linoleic acid metabolism,PPAR signaling pathway	Fatty Acyls
16a-hydroxy DHEA 3-sulfate	LC/MS Neg	38168	Lipid	Androgenic Steroids			Steroids and steroid derivatives
17alpha-hydroxypregnanolone glucuronide	LC/MS Neg	47403	Lipid	Pregnenolone Steroids			Steroids and steroid derivatives
2'-AMP	LC/MS Neg	36815	Nucleotide	Purine Metabolism, Adenine containing			Organooxygen compounds
2'-O-methylcytidine	LC/MS Pos Early	57554	Nucleotide	Pyrimidine Metabolism, Cytidine containing			Pyrimidine nucleosides
2'-O-methyluridine	LC/MS Polar	57655	Nucleotide	Pyrimidine Metabolism, Uracil containing			Pyrimidine nucleosides
2'-deoxyadenosine	LC/MS Pos Early	1553	Nucleotide	Purine Metabolism, Adenine containing	Nucleotide metabolism,Membrane transport	ABC transporters,Purine metabolism	Purine nucleosides
2'-deoxyguanosine	LC/MS Neg	1411	Nucleotide	Purine Metabolism, Guanine containing	Nucleotide metabolism,Membrane transport	ABC transporters,Purine metabolism	Purine nucleosides
2'-deoxyinosine	LC/MS Neg	15076	Nucleotide	Purine Metabolism, (Hypo)Xanthine/Inosine containing	Nucleotide metabolism,Membrane transport	ABC transporters,Purine metabolism	Purine nucleosides
2,3-dihydroxy-2-methylbutyrate	LC/MS Polar	57547	Amino Acid	Leucine, Isoleucine and Valine Metabolism			Fatty Acyls
2,3-dihydroxy-5-methylthio-4-pentenoate (DMTPA)*	LC/MS Neg	62805	Amino Acid	Methionine, Cysteine, SAM and Taurine Metabolism
2,3-dihydroxyisovalerate	LC/MS Polar	38276	Xenobiotics	Food Component/Plant			Fatty Acyls
2,6-dihydroxybenzoic acid	LC/MS Polar	63042	Xenobiotics	Drug - Topical Agents	Xenobiotics biodegradation and metabolism	Benzoate degradation	Benzene and substituted derivatives
2-O-methylascorbic acid	LC/MS Polar	63990	Cofactors and Vitamins	Ascorbate and Aldarate Metabolism			Dihydrofurans
2-acetamidophenol sulfate	LC/MS Neg	48580	Xenobiotics	Food Component/Plant			Organic sulfuric acids and derivatives
2-aminoadipate	LC/MS Polar	6146	Amino Acid	Lysine Metabolism	Amino acid metabolism,Biosynthesis of other secondary metabolites,Global and overview maps	Biosynthesis of amino acids,Lysine degradation,2-Oxocarboxylic acid metabolism,Penicillin and cephalosporin biosynthesis,Lysine biosynthesis	Carboxylic acids and derivatives
2-aminophenol sulfate	LC/MS Neg	43266	Xenobiotics	Food Component/Plant			Organic sulfuric acids and derivatives
2-hydroxy-3-methylvalerate	LC/MS Neg	36746	Amino Acid	Leucine, Isoleucine and Valine Metabolism			Fatty Acyls
2-hydroxy-4-(methylthio)butanoic acid	LC/MS Polar	63739	Amino Acid	Methionine, Cysteine, SAM and Taurine Metabolism			Fatty Acyls
2-hydroxyacetaminophen sulfate*	LC/MS Neg	33173	Xenobiotics	Drug - Analgesics, Anesthetics			Organic sulfuric acids and derivatives
2-hydroxyadipate	LC/MS Polar	31934	Lipid	Fatty Acid, Dicarboxylate			Fatty Acyls
2-hydroxybutyrate/2-hydroxyisobutyrate	LC/MS Polar	52281	Amino Acid	Glutathione Metabolism	Carbohydrate metabolism	Propanoate metabolism	Organooxygen compounds
2-hydroxydecanoate	LC/MS Neg	42489	Lipid	Fatty Acid, Monohydroxy			Fatty Acyls
2-hydroxyglutarate	LC/MS Pos Early	52294	Lipid	Fatty Acid, Dicarboxylate	Carbohydrate metabolism	C5-Branched dibasic acid metabolism,Butanoate metabolism	Hydroxy acids and derivatives
2-hydroxyhippurate (salicylurate)	LC/MS Neg	18281	Xenobiotics	Benzoate Metabolism			Benzene and substituted derivatives
2-hydroxysebacate	LC/MS Neg	63357	Lipid	Fatty Acid, Dicarboxylate			Hydroxy acids and derivatives
2-isopropylmalate	LC/MS Polar	15667	Xenobiotics	Food Component/Plant			Fatty Acyls
2-methoxyacetaminophen glucuronide*	LC/MS Neg	33161	Xenobiotics	Drug - Analgesics, Anesthetics			Organooxygen compounds
2-methoxyacetaminophen sulfate*	LC/MS Neg	47031	Xenobiotics	Drug - Analgesics, Anesthetics			Organic sulfuric acids and derivatives
2-methoxyhydroquinone sulfate (1)	LC/MS Neg	64049	Xenobiotics	Benzoate Metabolism			Phenols
2-methoxyhydroquinone sulfate (2)	LC/MS Neg	64050	Xenobiotics	Benzoate Metabolism			Phenols
2-methylbutyrylcarnitine (C5)	LC/MS Pos Early	45095	Amino Acid	Leucine, Isoleucine and Valine Metabolism			Fatty Acyls
2-methylcitrate/homocitrate	LC/MS Neg	52282	Energy	TCA Cycle	Amino acid metabolism,Global and overview maps,Carbohydrate metabolism	Biosynthesis of amino acids,2-Oxocarboxylic acid metabolism,Lysine biosynthesis,Pyruvate metabolism	Carboxylic acids and derivatives
2-methylmalonylcarnitine (C4-DC)	LC/MS Pos Early	35482	Lipid	Fatty Acid Metabolism (also BCAA Metabolism)			Fatty Acyls
2-oxoarginine*	LC/MS Pos Early	55072	Amino Acid	Urea cycle; Arginine and Proline Metabolism	Amino acid metabolism,Metabolism of other amino acids	D-Arginine and D-ornithine metabolism,Arginine and proline metabolism	Keto acids and derivatives
2-piperidinone	LC/MS Pos Early	43400	Xenobiotics	Food Component/Plant			Piperidines
2R,3R-dihydroxybutyrate	LC/MS Polar	63109	Lipid	Fatty Acid, Dihydroxy			Organooxygen compounds
2S,3R-dihydroxybutyrate	LC/MS Polar	62950	Lipid	Fatty Acid, Dihydroxy			Organooxygen compounds
3'-AMP	LC/MS Neg	35142	Nucleotide	Purine Metabolism, Adenine containing	Nucleotide metabolism	Purine metabolism	Ribonucleoside 3'-phosphates
3,4-dihydroxybutyrate	LC/MS Polar	62952	Lipid	Fatty Acid, Dihydroxy			Hydroxy acids and derivatives
3-(3-amino-3-carboxypropyl)uridine*	LC/MS Neg	62924	Nucleotide	Pyrimidine Metabolism, Uracil containing			Pyrimidine nucleosides
3-(4-hydroxyphenyl)lactate (HPLA)	LC/MS Polar	32197	Amino Acid	Tyrosine Metabolism			Phenylpropanoic acids
3-(N-acetyl-L-cystein-S-yl) acetaminophen	LC/MS Neg	45721	Xenobiotics	Drug - Analgesics, Anesthetics			Carboxylic acids and derivatives
3-(cystein-S-yl)acetaminophen*	LC/MS Pos Early	34365	Xenobiotics	Drug - Analgesics, Anesthetics			Carboxylic acids and derivatives
3-(methylthio)acetaminophen sulfate*	LC/MS Neg	62567	Xenobiotics	Drug - Analgesics, Anesthetics			Benzene and substituted derivatives
3-amino-2-piperidone	LC/MS Pos Early	62853	Amino Acid	Urea cycle; Arginine and Proline Metabolism			Carboxylic acids and derivatives
3-aminoisobutyrate	LC/MS Pos Early	1566	Nucleotide	Pyrimidine Metabolism, Thymine containing			Carboxylic acids and derivatives
3-formylindole	LC/MS Polar	62863	Xenobiotics	Food Component/Plant			Indoles and derivatives
3-heptenoylglutamine	LC/MS Neg	61806	Lipid	Fatty Acid Metabolism (Acyl Glutamine)
3-hydroxy-2-ethylpropionate	LC/MS Polar	32397	Amino Acid	Leucine, Isoleucine and Valine Metabolism			Fatty Acyls
3-hydroxy-2-methylpyridine	LC/MS Pos Early	64336	Xenobiotics	Chemical			Pyridines and derivatives
3-hydroxy-2-methylpyridine sulfate	LC/MS Neg	63227	Xenobiotics	Chemical			Pyridines and derivatives
3-hydroxy-3-methylglutarate	LC/MS Polar	531	Lipid	Mevalonate Metabolism			Fatty Acyls
3-hydroxyadipate	LC/MS Polar	62069	Lipid	Fatty Acid, Dicarboxylate			Hydroxy acids and derivatives
3-hydroxybutyrate (BHBA)	LC/MS Polar	542	Lipid	Ketone Bodies	Lipid metabolism,Signal transduction,Carbohydrate metabolism	cAMP signaling pathway,Butanoate metabolism,Synthesis and degradation of ketone bodies	Hydroxy acids and derivatives
3-hydroxybutyroylglycine	LC/MS Pos Early	62064	Lipid	Fatty Acid Metabolism (Acyl Glycine)
3-hydroxycotinine glucuronide	LC/MS Neg	43470	Xenobiotics	Tobacco Metabolite			Organooxygen compounds
3-hydroxydecanoylcarnitine	LC/MS Pos Late	63358	Lipid	Fatty Acid Metabolism (Acyl Carnitine, Hydroxy)			Fatty Acyls
3-hydroxydodecanedioate*	LC/MS Neg	62915	Lipid	Fatty Acid, Dicarboxylate			Hydroxy acids and derivatives
3-hydroxyhexanoate	LC/MS Polar	53230	Lipid	Fatty Acid, Monohydroxy			Hydroxy acids and derivatives
3-hydroxyhexanoylcarnitine (1)	LC/MS Pos Early	62557	Lipid	Fatty Acid Metabolism (Acyl Carnitine, Hydroxy)			Fatty Acyls
3-hydroxyhippurate	LC/MS Neg	39600	Xenobiotics	Benzoate Metabolism			Benzene and substituted derivatives
3-hydroxyisobutyrate	LC/MS Polar	1549	Amino Acid	Leucine, Isoleucine and Valine Metabolism			Hydroxy acids and derivatives
3-hydroxyoctanoylcarnitine (1)	LC/MS Pos Early	64393	Lipid	Fatty Acid Metabolism (Acyl Carnitine, Hydroxy)			Fatty Acyls
3-hydroxypyridine sulfate	LC/MS Neg	48448	Xenobiotics	Chemical			Pyridines and derivatives
3-hydroxysebacate	LC/MS Polar	31943	Lipid	Fatty Acid, Monohydroxy			Hydroxy acids and derivatives
3-hydroxystachydrine*	LC/MS Pos Early	62062	Xenobiotics	Food Component/Plant			Carboxylic acids and derivatives
3-indoxyl sulfate	LC/MS Neg	27672	Amino Acid	Tryptophan Metabolism			Organic sulfuric acids and derivatives
3-methoxycatechol sulfate (1)	LC/MS Neg	48763	Xenobiotics	Benzoate Metabolism			Organic sulfuric acids and derivatives
3-methyl catechol sulfate (1)	LC/MS Neg	46165	Xenobiotics	Benzoate Metabolism			Organic sulfuric acids and derivatives
3-methyl-2-oxobutyrate	LC/MS Polar	44526	Amino Acid	Leucine, Isoleucine and Valine Metabolism	Amino acid metabolism,Biosynthesis of other secondary metabolites,Metabolism of cofactors and vitamins,Global and overview maps	Valine, leucine and isoleucine degradation,Biosynthesis of amino acids,2-Oxocarboxylic acid metabolism,Pantothenate and CoA biosynthesis,Glucosinolate biosynthesis,Valine, leucine and isoleucine biosynthesis	Keto acids and derivatives
3-methyladipate	LC/MS Polar	36749	Lipid	Fatty Acid, Dicarboxylate			Fatty Acyls
3-methylcytidine	LC/MS Pos Early	35132	Nucleotide	Pyrimidine Metabolism, Cytidine containing			Pyrimidine nucleosides
3-methylglutaconate	LC/MS Polar	57747	Amino Acid	Leucine, Isoleucine and Valine Metabolism			Fatty Acyls
3-methylglutarate/2-methylglutarate	LC/MS Polar	54676	Lipid	Fatty Acid, Dicarboxylate			Fatty Acyls
3-methylglutarylcarnitine (2)	LC/MS Pos Early	46548	Amino Acid	Leucine, Isoleucine and Valine Metabolism			Fatty Acyls
3-methylhistidine	LC/MS Pos Early	15677	Amino Acid	Histidine Metabolism	Amino acid metabolism	Histidine metabolism	Carboxylic acids and derivatives
3-methylxanthine	LC/MS Pos Early	32445	Xenobiotics	Xanthine Metabolism	Biosynthesis of other secondary metabolites	Caffeine metabolism	Imidazopyrimidines
3-phosphoglycerate	LC/MS Neg	1414	Carbohydrate	Glycolysis, Gluconeogenesis, and Pyruvate Metabolism			Organooxygen compounds
3-sulfo-L-alanine	LC/MS Polar	47089	Amino Acid	Methionine, Cysteine, SAM and Taurine Metabolism	Signaling molecules and interaction,Amino acid metabolism,Metabolism of other amino acids	Taurine and hypotaurine metabolism,Cysteine and methionine metabolism,Neuroactive ligand-receptor interaction	Carboxylic acids and derivatives
3-ureidopropionate	LC/MS Pos Early	3155	Nucleotide	Pyrimidine Metabolism, Uracil containing	Nucleotide metabolism,Metabolism of cofactors and vitamins,Metabolism of other amino acids	Pantothenate and CoA biosynthesis,beta-Alanine metabolism,Pyrimidine metabolism	Organic carbonic acids and derivatives
4-acetamidobutanoate	LC/MS Pos Early	1558	Amino Acid	Polyamine Metabolism	Amino acid metabolism	Arginine and proline metabolism	Carboxylic acids and derivatives
4-acetamidophenol	LC/MS Pos Early	12032	Xenobiotics	Drug - Analgesics, Anesthetics	Digestive system	Bile secretion	Phenols
4-acetamidophenylglucuronide	LC/MS Neg	15736	Xenobiotics	Drug - Analgesics, Anesthetics			Organooxygen compounds
4-acetaminophen sulfate	LC/MS Neg	37475	Xenobiotics	Drug - Analgesics, Anesthetics			Organic sulfuric acids and derivatives
4-acetylphenyl sulfate	LC/MS Neg	44620	Xenobiotics	Benzoate Metabolism			Organooxygen compounds
4-allylcatechol sulfate	LC/MS Neg	63597	Xenobiotics	Benzoate Metabolism			Phenols
4-ethylcatechol sulfate	LC/MS Neg	63072	Xenobiotics	Benzoate Metabolism			Phenols
4-ethylphenyl sulfate	LC/MS Neg	36099	Xenobiotics	Benzoate Metabolism			Organic sulfuric acids and derivatives
4-guanidinobutanoate	LC/MS Pos Early	15681	Amino Acid	Guanidino and Acetamido Metabolism	Amino acid metabolism	Arginine and proline metabolism	Carboxylic acids and derivatives
4-hydroxybutyrate (GHB)	LC/MS Polar	34585	Lipid	Fatty Acid, Monohydroxy	Global and overview maps,Energy metabolism,Carbohydrate metabolism	Carbon fixation pathways in prokaryotes,Butanoate metabolism,Carbon metabolism	Fatty Acyls
4-hydroxyglutamate	LC/MS Pos Early	40499	Amino Acid	Glutamate Metabolism			Carboxylic acids and derivatives
4-hydroxyhippurate	LC/MS Neg	35527	Xenobiotics	Benzoate Metabolism			Benzene and substituted derivatives
4-imidazoleacetate	LC/MS Pos Early	32349	Amino Acid	Histidine Metabolism	Amino acid metabolism	Histidine metabolism	Azoles
4-methylcatechol sulfate	LC/MS Neg	46146	Xenobiotics	Benzoate Metabolism			Organic sulfuric acids and derivatives
4-methylguaiacol sulfate	LC/MS Neg	48418	Xenobiotics	Benzoate Metabolism			Phenols
4-vinylcatechol sulfate	LC/MS Neg	64579	Xenobiotics	Benzoate Metabolism			Phenols
4-vinylphenol sulfate	LC/MS Neg	36098	Xenobiotics	Benzoate Metabolism			Organic sulfuric acids and derivatives
5'- GMP	LC/MS Pos Early	2849	Nucleotide	Purine Metabolism, Guanine containing			Purine nucleotides
5,6-dihydrothymine	LC/MS Pos Early	1418	Nucleotide	Pyrimidine Metabolism, Thymine containing			Diazines
5,6-dihydrouridine	LC/MS Neg	61833	Nucleotide	Pyrimidine Metabolism, Uracil containing			Pyrimidine nucleosides
5-(galactosylhydroxy)-L-lysine	LC/MS Pos Early	43582	Amino Acid	Lysine Metabolism			Fatty Acyls
5-acetylamino-6-amino-3-methyluracil	LC/MS Polar	34424	Xenobiotics	Xanthine Metabolism	Biosynthesis of other secondary metabolites	Caffeine metabolism	Organonitrogen compounds
5-acetylamino-6-formylamino-3-methyluracil	LC/MS Polar	34401	Xenobiotics	Xanthine Metabolism	Biosynthesis of other secondary metabolites	Caffeine metabolism	Diazines
5-aminovalerate	LC/MS Pos Early	18319	Amino Acid	Lysine Metabolism	Amino acid metabolism	Lysine degradation,Arginine and proline metabolism	Carboxylic acids and derivatives
5-dodecenoylcarnitine (C12:1)	LC/MS Pos Late	61769	Lipid	Fatty Acid Metabolism (Acyl Carnitine, Monounsaturated)			Fatty Acyls
5-hydroxy-2-methylpyridine sulfate	LC/MS Neg	63230	Xenobiotics	Chemical			Pyridines and derivatives
5-hydroxylysine	LC/MS Pos Early	15685	Amino Acid	Lysine Metabolism	Amino acid metabolism	Lysine degradation	Carboxylic acids and derivatives
5-methylthioadenosine (MTA)	LC/MS Pos Early	1419	Amino Acid	Polyamine Metabolism	Amino acid metabolism,Chemical structure transformation maps,Metabolism of terpenoids and polyketides	Cysteine and methionine metabolism,Biosynthesis of plant secondary metabolites,Zeatin biosynthesis	5'-deoxyribonucleosides
5-oxoproline	LC/MS Pos Early	1494	Amino Acid	Glutathione Metabolism	Metabolism of other amino acids	D-Glutamine and D-glutamate metabolism,Glutathione metabolism	Carboxylic acids and derivatives
5alpha-pregnan-3beta,20alpha-diol disulfate	LC/MS Neg	37198	Lipid	Progestin Steroids			Steroids and steroid derivatives
5alpha-pregnan-diol disulfate	LC/MS Neg	46172	Lipid	Progestin Steroids			Steroids and steroid derivatives
6-hydroxyindole sulfate	LC/MS Neg	48698	Xenobiotics	Chemical			Organic sulfuric acids and derivatives
6-oxopiperidine-2-carboxylate	LC/MS Neg	43231	Amino Acid	Lysine Metabolism			Carboxylic acids and derivatives
6-phosphogluconate	LC/MS Neg	15442	Carbohydrate	Pentose Phosphate Pathway	Global and overview maps,Carbohydrate metabolism	Carbon metabolism,Pentose phosphate pathway	Organooxygen compounds
7-methylguanine	LC/MS Pos Early	35114	Nucleotide	Purine Metabolism, Guanine containing			Imidazopyrimidines
AMP	LC/MS Pos Early	32342	Nucleotide	Purine Metabolism, Adenine containing	Nucleotide metabolism,Endocrine system,Chemical structure transformation maps,Substance dependence,Metabolism of terpenoids and polyketides,Drug resistance: antineoplastic,Sensory system,Neurodegenerative disease,Signal transduction,Endocrine and metabolic disease,Aging	Cortisol synthesis and secretion,Biosynthesis of alkaloids derived from histidine and purine,Parathyroid hormone synthesis, secretion and action,Regulation of lipolysis in adipocytes,Olfactory transduction,Renin secretion,Cushing syndrome,PI3K-Akt signaling pathway,Biosynthesis of plant secondary metabolites,cGMP-PKG signaling pathway,cAMP signaling pathway,Taste transduction,Parkinson disease,Al…	Purine nucleotides
C-glycosyltryptophan	LC/MS Neg	48782	Amino Acid	Tryptophan Metabolism			Indoles and derivatives
CDP-choline	LC/MS Pos Early	34418	Lipid	Phospholipid Metabolism	Lipid metabolism,Cancer: overview	Choline metabolism in cancer,Glycerophospholipid metabolism	Pyrimidine nucleotides
EDTA	LC/MS Neg	22163	Xenobiotics	Chemical			Carboxylic acids and derivatives
Isobar: hexose diphosphates	LC/MS Neg	46896	Carbohydrate	Glycolysis, Gluconeogenesis, and Pyruvate Metabolism	Carbohydrate metabolism	Starch and sucrose metabolism	Organooxygen compounds
L-urobilin	LC/MS Pos Late	40173	Cofactors and Vitamins	Hemoglobin and Porphyrin Metabolism	Metabolism of cofactors and vitamins	Porphyrin and chlorophyll metabolism	Tetrapyrroles and derivatives
N(1)-acetylspermine	LC/MS Pos Late	32360	Amino Acid	Polyamine Metabolism			Carboximidic acids and derivatives
N,N,N-trimethyl-5-aminovalerate	LC/MS Pos Early	57687	Amino Acid	Lysine Metabolism			Fatty Acyls
N,N,N-trimethyl-alanylproline betaine (TMAP)	LC/MS Pos Early	62947	Amino Acid	Urea cycle; Arginine and Proline Metabolism
N,N-dimethyl-pro-pro	LC/MS Pos Early	64571	Peptide	Modified Peptides
N-(2-furoyl)glycine	LC/MS Neg	31536	Xenobiotics	Food Component/Plant			Carboxylic acids and derivatives
N-(2-hydroxypalmitoyl)-sphingosine (d18:1/16:0(2OH))	LC/MS Pos Late	57697	Lipid	Ceramides			Organooxygen compounds
N-acetyl-1-methylhistidine*	LC/MS Pos Early	43255	Amino Acid	Histidine Metabolism			Carboxylic acids and derivatives
N-acetyl-2-aminooctanoate*	LC/MS Neg	62059	Lipid	Fatty Acid, Amino			Carboxylic acids and derivatives
N-acetyl-3-methylhistidine*	LC/MS Pos Early	43256	Amino Acid	Histidine Metabolism			Carboxylic acids and derivatives
N-acetyl-S-allyl-L-cysteine	LC/MS Neg	47136	Xenobiotics	Food Component/Plant			Carboxylic acids and derivatives
N-acetyl-aspartyl-glutamate (NAAG)	LC/MS Pos Early	35665	Amino Acid	Glutamate Metabolism	Signaling molecules and interaction,Amino acid metabolism	Alanine, aspartate and glutamate metabolism,Neuroactive ligand-receptor interaction	Carboxylic acids and derivatives
N-acetyl-cadaverine	LC/MS Pos Early	43530	Amino Acid	Lysine Metabolism			Carboxylic acids and derivatives
N-acetyl-isoputreanine	LC/MS Pos Early	62309	Amino Acid	Polyamine Metabolism			Carboxylic acids and derivatives
N-acetylalanine	LC/MS Polar	1585	Amino Acid	Alanine and Aspartate Metabolism			Carboxylic acids and derivatives
N-acetylalliin	LC/MS Pos Early	45404	Xenobiotics	Food Component/Plant			Carboxylic acids and derivatives
N-acetylarginine	LC/MS Pos Early	33953	Amino Acid	Urea cycle; Arginine and Proline Metabolism			Carboxylic acids and derivatives
N-acetylasparagine	LC/MS Polar	33942	Amino Acid	Alanine and Aspartate Metabolism			Carboxylic acids and derivatives
N-acetylaspartate (NAA)	LC/MS Polar	22185	Amino Acid	Alanine and Aspartate Metabolism	Amino acid metabolism	Alanine, aspartate and glutamate metabolism	Carboxylic acids and derivatives
N-acetylcitrulline	LC/MS Pos Early	48434	Amino Acid	Urea cycle; Arginine and Proline Metabolism	Amino acid metabolism,Global and overview maps	Biosynthesis of amino acids,Arginine biosynthesis	Carboxylic acids and derivatives
N-acetylcysteine	LC/MS Pos Early	1586	Amino Acid	Methionine, Cysteine, SAM and Taurine Metabolism			Carboxylic acids and derivatives
N-acetylglucosamine/N-acetylgalactosamine	LC/MS Pos Early	46539	Carbohydrate	Aminosugar Metabolism	Membrane transport,Carbohydrate metabolism	Amino sugar and nucleotide sugar metabolism,Phosphotransferase system (PTS),ABC transporters	Organooxygen compounds
N-acetylglucosaminylasparagine	LC/MS Pos Early	48149	Carbohydrate	Aminosugar Metabolism			Carboxylic acids and derivatives
N-acetylglutamate	LC/MS Pos Early	15720	Amino Acid	Glutamate Metabolism	Amino acid metabolism,Global and overview maps	Biosynthesis of amino acids,Arginine biosynthesis,2-Oxocarboxylic acid metabolism	Carboxylic acids and derivatives
N-acetylglutamine	LC/MS Polar	33943	Amino Acid	Glutamate Metabolism			Carboxylic acids and derivatives
N-acetylglycine	LC/MS Polar	27710	Amino Acid	Glycine, Serine and Threonine Metabolism			Carboxylic acids and derivatives
N-acetylhistamine	LC/MS Polar	48679	Amino Acid	Histidine Metabolism	Amino acid metabolism	Histidine metabolism	Carboxylic acids and derivatives
N-acetylhistidine	LC/MS Pos Early	33946	Amino Acid	Histidine Metabolism			Carboxylic acids and derivatives
N-acetylhomocitrulline	LC/MS Pos Early	62707	Amino Acid	Urea cycle; Arginine and Proline Metabolism
N-acetylisoleucine	LC/MS Neg	33967	Amino Acid	Leucine, Isoleucine and Valine Metabolism			Carboxylic acids and derivatives
N-acetylleucine	LC/MS Neg	1587	Amino Acid	Leucine, Isoleucine and Valine Metabolism			Carboxylic acids and derivatives
N-acetylmethionine	LC/MS Polar	1589	Amino Acid	Methionine, Cysteine, SAM and Taurine Metabolism			Carboxylic acids and derivatives
N-acetylmethionine sulfoxide	LC/MS Pos Early	45428	Amino Acid	Methionine, Cysteine, SAM and Taurine Metabolism			Carboxylic acids and derivatives
N-acetylneuraminate	LC/MS Polar	32377	Carbohydrate	Aminosugar Metabolism	Carbohydrate metabolism	Amino sugar and nucleotide sugar metabolism	Organooxygen compounds
N-acetylphenylalanine	LC/MS Neg	33950	Amino Acid	Phenylalanine Metabolism	Amino acid metabolism	Phenylalanine metabolism	Carboxylic acids and derivatives
N-acetylputrescine	LC/MS Pos Early	37496	Amino Acid	Polyamine Metabolism	Amino acid metabolism	Arginine and proline metabolism	Carboximidic acids and derivatives
N-acetylpyrraline	LC/MS Neg	48438	Xenobiotics	Food Component/Plant
N-acetylserine	LC/MS Polar	37076	Amino Acid	Glycine, Serine and Threonine Metabolism			Carboxylic acids and derivatives
N-acetyltaurine	LC/MS Polar	48187	Amino Acid	Methionine, Cysteine, SAM and Taurine Metabolism			Organic sulfonic acids and derivatives
N-acetylthreonine	LC/MS Pos Early	33939	Amino Acid	Glycine, Serine and Threonine Metabolism			Carboxylic acids and derivatives
N-acetyltryptophan	LC/MS Neg	33959	Amino Acid	Tryptophan Metabolism			Carboxylic acids and derivatives
N-acetyltyrosine	LC/MS Neg	32390	Amino Acid	Tyrosine Metabolism			Carboxylic acids and derivatives
N-acetylvaline	LC/MS Polar	1591	Amino Acid	Leucine, Isoleucine and Valine Metabolism			Carboxylic acids and derivatives
N-formylkynurenine	LC/MS Neg	64334	Amino Acid	Tryptophan Metabolism			Organooxygen compounds
N-formylmethionine	LC/MS Neg	2829	Amino Acid	Methionine, Cysteine, SAM and Taurine Metabolism	Amino acid metabolism	Cysteine and methionine metabolism	Carboxylic acids and derivatives
N-formylphenylalanine	LC/MS Neg	48433	Amino Acid	Tyrosine Metabolism			Carboxylic acids and derivatives
N-methylhydroxyproline	LC/MS Pos Early	62068	Amino Acid	Urea cycle; Arginine and Proline Metabolism			Carboxylic acids and derivatives
N-methylproline	LC/MS Pos Early	37431	Amino Acid	Urea cycle; Arginine and Proline Metabolism			Carboxylic acids and derivatives
N-palmitoyl-sphinganine (d18:0/16:0)	LC/MS Pos Late	52604	Lipid	Dihydroceramides			Sphingolipids
N-palmitoyl-sphingosine (d18:1/16:0)	LC/MS Pos Late	44877	Lipid	Ceramides			Sphingolipids
N1,N12-diacetylspermine	LC/MS Pos Early	52987	Amino Acid	Polyamine Metabolism			Carboximidic acids and derivatives
N1-Methyl-2-pyridone-5-carboxamide	LC/MS Pos Early	40469	Cofactors and Vitamins	Nicotinate and Nicotinamide Metabolism	Metabolism of cofactors and vitamins	Nicotinate and nicotinamide metabolism	Pyridines and derivatives
N1-Methyl-4-pyridone-3-carboxamide	LC/MS Pos Early	57584	Cofactors and Vitamins	Nicotinate and Nicotinamide Metabolism	Metabolism of cofactors and vitamins	Nicotinate and nicotinamide metabolism	Pyridines and derivatives
N1-methylinosine	LC/MS Pos Early	48351	Nucleotide	Purine Metabolism, (Hypo)Xanthine/Inosine containing			Imidazopyrimidines
N2,N2-dimethylguanosine	LC/MS Pos Early	35137	Nucleotide	Purine Metabolism, Guanine containing			Purine nucleosides
N2,N5-diacetylornithine	LC/MS Pos Early	43591	Amino Acid	Urea cycle; Arginine and Proline Metabolism			Carboxylic acids and derivatives
N2-acetyl,N6-methyllysine	LC/MS Pos Early	62954	Amino Acid	Lysine Metabolism
N2-methylguanosine	LC/MS Neg	35133	Nucleotide	Purine Metabolism, Guanine containing			Purine nucleosides
N6,N6,N6-trimethyllysine	LC/MS Pos Early	1498	Amino Acid	Lysine Metabolism	Amino acid metabolism	Lysine degradation	Carboxylic acids and derivatives
N6,N6-dimethyllysine	LC/MS Pos Early	62862	Amino Acid	Lysine Metabolism			Carboxylic acids and derivatives
N6-carbamoylthreonyladenosine	LC/MS Neg	35157	Nucleotide	Purine Metabolism, Adenine containing			Purine nucleosides
N6-carboxymethyllysine	LC/MS Pos Early	36713	Carbohydrate	Advanced Glycation End-product			Carboxylic acids and derivatives
N6-methyllysine	LC/MS Pos Early	62860	Amino Acid	Lysine Metabolism			Carboxylic acids and derivatives
NAD+	LC/MS Neg	5278	Cofactors and Vitamins	Nicotinate and Nicotinamide Metabolism			(5'->5')-dinucleotides
NADH	LC/MS Neg	31475	Cofactors and Vitamins	Nicotinate and Nicotinamide Metabolism	Endocrine system,Environmental adaptation,Signal transduction,Energy metabolism	Oxidative phosphorylation,Calcium signaling pathway,Aldosterone synthesis and secretion,Thermogenesis	(5'->5')-dinucleotides
O-methyltyrosine	LC/MS Pos Early	37451	Amino Acid	Tyrosine Metabolism			Phenylpropanoic acids
O-sulfo-L-tyrosine	LC/MS Neg	45413	Xenobiotics	Chemical			Carboxylic acids and derivatives
S-1-pyrroline-5-carboxylate	LC/MS Pos Early	42370	Amino Acid	Glutamate Metabolism			Carboxylic acids and derivatives
S-adenosylmethionine (SAM)	LC/MS Pos Early	15915	Amino Acid	Methionine, Cysteine, SAM and Taurine Metabolism	Amino acid metabolism,Biosynthesis of other secondary metabolites,Chemical structure transformation maps,Metabolism of terpenoids and polyketides,Folding, sorting and degradation,Global and overview maps	Monobactam biosynthesis,Biosynthesis of amino acids,Sulfur relay system,Cysteine and methionine metabolism,Biosynthesis of plant secondary metabolites,Arginine and proline metabolism,Biosynthesis of plant hormones,Zeatin biosynthesis	5'-deoxyribonucleosides
S-carboxyethylcysteine	LC/MS Pos Early	64177	Amino Acid	Methionine, Cysteine, SAM and Taurine Metabolism			Carboxylic acids and derivatives
S-methylcysteine sulfoxide	LC/MS Pos Early	43378	Amino Acid	Methionine, Cysteine, SAM and Taurine Metabolism			Carboxylic acids and derivatives
S-methylglutathione	LC/MS Pos Early	33944	Amino Acid	Glutathione Metabolism			Carboxylic acids and derivatives
S-methylmethionine	LC/MS Pos Early	38127	Amino Acid	Methionine, Cysteine, SAM and Taurine Metabolism			Carboxylic acids and derivatives
acesulfame	LC/MS Neg	48569	Xenobiotics	Food Component/Plant			Organic sulfuric acids and derivatives
acetylcarnitine (C2)	LC/MS Pos Early	32198	Lipid	Fatty Acid Metabolism (Acyl Carnitine, Short Chain)			Fatty Acyls
aconitate [cis or trans]	LC/MS Neg	46173	Energy	TCA Cycle	Chemical structure transformation maps,Global and overview maps,Energy metabolism,Carbohydrate metabolism	Biosynthesis of alkaloids derived from histidine and purine,Carbon fixation pathways in prokaryotes,Citrate cycle (TCA cycle),Biosynthesis of alkaloids derived from ornithine, lysine and nicotinic acid,Biosynthesis of terpenoids and steroids,C5-Branched dibasic acid metabolism,Biosynthesis of plant secondary metabolites,2-Oxocarboxylic acid metabolism,Biosynthesis of plant hormones,Biosynthesis o…	Carboxylic acids and derivatives
adenine	LC/MS Pos Early	554	Nucleotide	Purine Metabolism, Adenine containing	Nucleotide metabolism,Metabolism of terpenoids and polyketides	Purine metabolism,Zeatin biosynthesis	Imidazopyrimidines
adenosine	LC/MS Pos Early	555	Nucleotide	Purine Metabolism, Adenine containing	Signaling molecules and interaction,Circulatory system,Nucleotide metabolism,Endocrine system,Substance dependence,Membrane transport,Neurodegenerative disease,Signal transduction	Regulation of lipolysis in adipocytes,Alcoholism,Renin secretion,Sphingolipid signaling pathway,cGMP-PKG signaling pathway,cAMP signaling pathway,ABC transporters,Parkinson disease,Vascular smooth muscle contraction,Purine metabolism,Morphine addiction,Neuroactive ligand-receptor interaction	Purine nucleosides
adenosine 3',5'-cyclic monophosphate (cAMP)	LC/MS Neg	2831	Nucleotide	Purine Metabolism, Adenine containing	Circulatory system,Cellular community - prokaryotes,Excretory system,Nucleotide metabolism,Endocrine system,Cardiovascular disease,Infectious disease: bacterial,Development and regeneration,Environmental adaptation,Substance dependence,Immune system,Drug resistance: antineoplastic,Sensory system,Nervous system,Cellular community - eukaryotes,Cell growth and death,Neurodegenerative disease,Digesti…	Amoebiasis,Salivary secretion,Oocyte meiosis,Cortisol synthesis and secretion,Oxytocin signaling pathway,Parathyroid hormone synthesis, secretion and action,Regulation of lipolysis in adipocytes,Olfactory transduction,Leukocyte transendothelial migration,Circadian entrainment,Circadian rhythm,Cocaine addiction,Rap1 signaling pathway,Retrograde endocannabinoid signaling,Pancreatic secretion,Biofil…	Purine nucleotides
adipate	LC/MS Polar	21134	Lipid	Fatty Acid, Dicarboxylate	Global and overview maps,Xenobiotics biodegradation and metabolism	Caprolactam degradation,Degradation of aromatic compounds	Fatty Acyls
adipoylcarnitine (C6-DC)	LC/MS Pos Early	52988	Lipid	Fatty Acid Metabolism (Acyl Carnitine, Dicarboxylate)			Fatty Acyls
agmatine	LC/MS Pos Early	15496	Amino Acid	Polyamine Metabolism	Amino acid metabolism	Arginine and proline metabolism	Organonitrogen compounds
alanine	LC/MS Pos Early	1126	Amino Acid	Alanine and Aspartate Metabolism	Amino acid metabolism,Biosynthesis of other secondary metabolites,Translation,Chemical structure transformation maps,Metabolism of other amino acids,Membrane transport,Folding, sorting and degradation,Global and overview maps,Digestive system,Cancer: overview,Drug resistance: antimicrobial,Energy metabolism	D-Alanine metabolism,Mineral absorption,Alanine, aspartate and glutamate metabolism,Biosynthesis of amino acids,Aminoacyl-tRNA biosynthesis,Biosynthesis of various secondary metabolites - part 2,Taurine and hypotaurine metabolism,Sulfur relay system,Cysteine and methionine metabolism,Biosynthesis of plant secondary metabolites,Carbon fixation in photosynthetic organisms,Vancomycin resistance,Cent…	Carboxylic acids and derivatives
alanylleucine	LC/MS Pos Early	37093	Peptide	Dipeptide			Carboxylic acids and derivatives
allantoin	LC/MS Polar	1107	Nucleotide	Purine Metabolism, (Hypo)Xanthine/Inosine containing	Nucleotide metabolism	Purine metabolism	Azoles
allo-threonine	LC/MS Polar	15142	Amino Acid	Glycine, Serine and Threonine Metabolism	Amino acid metabolism	Glycine, serine and threonine metabolism	Carboxylic acids and derivatives
alpha-hydroxyisocaproate	LC/MS Neg	22132	Amino Acid	Leucine, Isoleucine and Valine Metabolism			Fatty Acyls
alpha-hydroxyisovalerate	LC/MS Polar	46537	Amino Acid	Leucine, Isoleucine and Valine Metabolism			Fatty Acyls
alpha-ketoglutaramate*	LC/MS Polar	62101	Amino Acid	Glutamate Metabolism	Amino acid metabolism	Alanine, aspartate and glutamate metabolism	Keto acids and derivatives
alpha-ketoglutarate	LC/MS Polar	528	Energy	TCA Cycle	Amino acid metabolism,Biosynthesis of other secondary metabolites,Excretory system,Endocrine system,Chemical structure transformation maps,Metabolism of other amino acids,Nervous system,Global and overview maps,Xenobiotics biodegradation and metabolism,Digestive system,Signal transduction,Cancer: overview,Energy metabolism,Carbohydrate metabolism	Alanine, aspartate and glutamate metabolism,Biosynthesis of alkaloids derived from histidine and purine,Biosynthesis of amino acids,Carbon fixation pathways in prokaryotes,Proximal tubule bicarbonate reclamation,Citrate cycle (TCA cycle),Biosynthesis of alkaloids derived from ornithine, lysine and nicotinic acid,HIF-1 signaling pathway,Lysine degradation,Taurine and hypotaurine metabolism,Biosynt…	Keto acids and derivatives
alpha-tocopherol	LC/MS Pos Late	1561	Cofactors and Vitamins	Tocopherol Metabolism	Digestive system	Vitamin digestion and absorption	Prenol lipids
amoxicillin	LC/MS Neg	52948	Xenobiotics	Drug - Antibiotic			Lactams
andro steroid monosulfate C19H28O6S (1)*	LC/MS Neg	32827	Lipid	Androgenic Steroids			Steroids and steroid derivatives
androstenediol (3beta,17beta) disulfate (2)	LC/MS Neg	37203	Lipid	Androgenic Steroids			Steroids and steroid derivatives
androsterone glucuronide	LC/MS Neg	61846	Lipid	Androgenic Steroids	Lipid metabolism	Steroid hormone biosynthesis	Steroids and steroid derivatives
androsterone sulfate	LC/MS Neg	31591	Lipid	Androgenic Steroids			Steroids and steroid derivatives
anserine	LC/MS Pos Early	15747	Amino Acid	Histidine Metabolism	Amino acid metabolism,Metabolism of other amino acids	Histidine metabolism,beta-Alanine metabolism	Peptidomimetics
arabinose	LC/MS Polar	575	Carbohydrate	Pentose Metabolism			Organooxygen compounds
arabitol/xylitol	LC/MS Polar	48885	Carbohydrate	Pentose Metabolism	Metabolism of cofactors and vitamins,Membrane transport,Carbohydrate metabolism	Riboflavin metabolism,ABC transporters,Pentose and glucuronate interconversions	Organooxygen compounds
arabonate/xylonate	LC/MS Polar	48255	Carbohydrate	Pentose Metabolism	Carbohydrate metabolism	Pentose and glucuronate interconversions	Organooxygen compounds
argininate*	LC/MS Pos Early	57461	Amino Acid	Urea cycle; Arginine and Proline Metabolism			Organooxygen compounds
arginine	LC/MS Pos Early	1638	Amino Acid	Urea cycle; Arginine and Proline Metabolism	Amino acid metabolism,Biosynthesis of other secondary metabolites,Translation,Chemical structure transformation maps,Metabolism of other amino acids,Membrane transport,Global and overview maps,Neurodegenerative disease,Digestive system,Signal transduction,Cancer: overview,Infectious disease: parasitic	Amoebiasis,Amyotrophic lateral sclerosis (ALS),Monobactam biosynthesis,Biosynthesis of amino acids,Aminoacyl-tRNA biosynthesis,Biosynthesis of alkaloids derived from ornithine, lysine and nicotinic acid,Biosynthesis of various secondary metabolites - part 3,Biosynthesis of plant secondary metabolites,D-Arginine and D-ornithine metabolism,Central carbon metabolism in cancer,Arginine biosynthesis,A…	Carboxylic acids and derivatives
argininosuccinate	LC/MS Pos Early	15497	Amino Acid	Urea cycle; Arginine and Proline Metabolism			Carboxylic acids and derivatives
ascorbic acid 2-sulfate	LC/MS Polar	63590	Cofactors and Vitamins	Ascorbate and Aldarate Metabolism			Dihydrofurans
ascorbic acid 3-sulfate*	LC/MS Polar	63687	Cofactors and Vitamins	Ascorbate and Aldarate Metabolism			Dihydrofurans
asparagine	LC/MS Pos Early	512	Amino Acid	Alanine and Aspartate Metabolism	Amino acid metabolism,Translation,Chemical structure transformation maps,Metabolism of other amino acids,Global and overview maps,Digestive system,Cancer: overview	Mineral absorption,Alanine, aspartate and glutamate metabolism,Biosynthesis of amino acids,Aminoacyl-tRNA biosynthesis,Cyanoamino acid metabolism,Biosynthesis of plant secondary metabolites,Central carbon metabolism in cancer,Protein digestion and absorption	Carboxylic acids and derivatives
aspartate	LC/MS Pos Early	443	Amino Acid	Alanine and Aspartate Metabolism	Signaling molecules and interaction,Amino acid metabolism,Biosynthesis of other secondary metabolites,Translation,Metabolism of cofactors and vitamins,Chemical structure transformation maps,Metabolism of other amino acids,Membrane transport,Global and overview maps,Cell motility,Digestive system,Signal transduction,Cancer: overview,Energy metabolism	Bacterial chemotaxis,Monobactam biosynthesis,Alanine, aspartate and glutamate metabolism,Glycine, serine and threonine metabolism,Biosynthesis of amino acids,Aminoacyl-tRNA biosynthesis,Biosynthesis of alkaloids derived from ornithine, lysine and nicotinic acid,Biosynthesis of various secondary metabolites - part 3,Histidine metabolism,Cyanoamino acid metabolism,Cysteine and methionine metabolism…	Carboxylic acids and derivatives
azelate (C9-DC)	LC/MS Neg	18362	Lipid	Fatty Acid, Dicarboxylate			Fatty Acyls
behenoyl sphingomyelin (d18:1/22:0)*	LC/MS Pos Late	48492	Lipid	Sphingomyelins			Sphingolipids
beta-alanine	LC/MS Pos Early	55	Nucleotide	Pyrimidine Metabolism, Uracil containing	Signaling molecules and interaction,Nucleotide metabolism,Metabolism of cofactors and vitamins,Metabolism of other amino acids,Digestive system,Carbohydrate metabolism	Pantothenate and CoA biosynthesis,beta-Alanine metabolism,Protein digestion and absorption,Propanoate metabolism,Neuroactive ligand-receptor interaction,Pyrimidine metabolism	Carboxylic acids and derivatives
beta-citrylglutamate	LC/MS Neg	54923	Amino Acid	Glutamate Metabolism	Amino acid metabolism	Alanine, aspartate and glutamate metabolism	Carboxylic acids and derivatives
beta-guanidinopropanoate	LC/MS Pos Early	35101	Xenobiotics	Food Component/Plant			Organonitrogen compounds
beta-hydroxyisovalerate	LC/MS Polar	12129	Amino Acid	Leucine, Isoleucine and Valine Metabolism	Amino acid metabolism	Valine, leucine and isoleucine degradation	Fatty Acyls
beta-hydroxyisovaleroylcarnitine	LC/MS Pos Early	35433	Amino Acid	Leucine, Isoleucine and Valine Metabolism
betaine	LC/MS Pos Early	3141	Amino Acid	Glycine, Serine and Threonine Metabolism	Amino acid metabolism,Membrane transport	Glycine, serine and threonine metabolism,ABC transporters	Carboxylic acids and derivatives
betaine aldehyde	LC/MS Pos Early	15499	Amino Acid	Glycine, Serine and Threonine Metabolism	Amino acid metabolism	Glycine, serine and threonine metabolism	Organonitrogen compounds
butyrate/isobutyrate (4:0)	LC/MS Neg	40605	Lipid	Short Chain Fatty Acid	Digestive system,Carbohydrate metabolism	Carbohydrate digestion and absorption,Protein digestion and absorption,Butanoate metabolism	Fatty Acyls
butyrylcarnitine (C4)	LC/MS Pos Early	32412	Lipid	Fatty Acid Metabolism (also BCAA Metabolism)			Fatty Acyls
cadaverine	LC/MS Pos Early	15308	Amino Acid	Lysine Metabolism	Amino acid metabolism,Biosynthesis of other secondary metabolites,Chemical structure transformation maps,Metabolism of other amino acids,Digestive system	Biosynthesis of alkaloids derived from ornithine, lysine and nicotinic acid,Lysine degradation,Biosynthesis of plant secondary metabolites,Protein digestion and absorption,Glutathione metabolism,Tropane, piperidine and pyridine alkaloid biosynthesis	Organonitrogen compounds
carboxyethyl-GABA	LC/MS Pos Early	40007	Amino Acid	Glutamate Metabolism			Carboxylic acids and derivatives
carnitine	LC/MS Pos Early	15500	Lipid	Carnitine Metabolism			Organonitrogen compounds
catechol sulfate	LC/MS Neg	35320	Xenobiotics	Benzoate Metabolism			Organic sulfuric acids and derivatives
chiro-inositol	LC/MS Polar	37112	Lipid	Inositol Metabolism
cholate	LC/MS Neg	22842	Lipid	Primary Bile Acid Metabolism	Lipid metabolism,Digestive system	Primary bile acid biosynthesis,Secondary bile acid biosynthesis,Bile secretion	Steroids and steroid derivatives
cholesterol sulfate	LC/MS Polar	35324	Lipid	Sterol	Lipid metabolism	Steroid hormone biosynthesis	Steroids and steroid derivatives
choline	LC/MS Pos Early	15506	Lipid	Phospholipid Metabolism	Amino acid metabolism,Membrane transport,Nervous system,Lipid metabolism,Digestive system,Cancer: overview	Glycine, serine and threonine metabolism,Cholinergic synapse,Choline metabolism in cancer,Glycerophospholipid metabolism,ABC transporters,Bile secretion	Organonitrogen compounds
cinnamoylglycine	LC/MS Neg	38637	Xenobiotics	Food Component/Plant			Carboxylic acids and derivatives
cis-3,4-methyleneheptanoylcarnitine	LC/MS Pos Late	64389	Lipid	Fatty Acid Metabolism (Acyl Carnitine, Medium Chain)
cis-3,4-methyleneheptanoylglycine	LC/MS Neg	64386	Lipid	Fatty Acid Metabolism (Acyl Glycine)			Carboxylic acids and derivatives
cis-4-decenoylcarnitine (C10:1)	LC/MS Pos Late	38178	Lipid	Fatty Acid Metabolism (Acyl Carnitine, Monounsaturated)			Fatty Acyls
cis-urocanate	LC/MS Pos Early	40410	Amino Acid	Histidine Metabolism			Azoles
citalopram N-oxide*	LC/MS Pos Late	62476	Xenobiotics	Drug - Psychoactive	Xenobiotics biodegradation and metabolism	Drug metabolism - cytochrome P450	Benzene and substituted derivatives
citalopram propionate*	LC/MS Neg	62479	Xenobiotics	Drug - Psychoactive	Xenobiotics biodegradation and metabolism	Drug metabolism - cytochrome P450	Isocoumarans
citalopram/escitalopram	LC/MS Pos Late	40459	Xenobiotics	Drug - Psychoactive			Benzene and substituted derivatives
citraconate/glutaconate	LC/MS Polar	47076	Energy	TCA Cycle	Amino acid metabolism,Global and overview maps,Carbohydrate metabolism	C5-Branched dibasic acid metabolism,2-Oxocarboxylic acid metabolism,Valine, leucine and isoleucine biosynthesis	Fatty Acyls
citrate	LC/MS Neg	1564	Energy	TCA Cycle	Amino acid metabolism,Biosynthesis of other secondary metabolites,Endocrine system,Chemical structure transformation maps,Metabolism of terpenoids and polyketides,Sensory system,Global and overview maps,Signal transduction,Cancer: overview,Energy metabolism,Carbohydrate metabolism	Alanine, aspartate and glutamate metabolism,Biosynthesis of alkaloids derived from histidine and purine,Biosynthesis of amino acids,Carbon fixation pathways in prokaryotes,Citrate cycle (TCA cycle),Biosynthesis of alkaloids derived from ornithine, lysine and nicotinic acid,Biosynthesis of various secondary metabolites - part 3,Biosynthesis of terpenoids and steroids,Biosynthesis of plant secondar…	Carboxylic acids and derivatives
citrulline	LC/MS Pos Early	2132	Amino Acid	Urea cycle; Arginine and Proline Metabolism	Amino acid metabolism,Biosynthesis of other secondary metabolites,Global and overview maps	Biosynthesis of amino acids,Biosynthesis of various secondary metabolites - part 3,Arginine biosynthesis	Carboxylic acids and derivatives
cortolone glucuronide (1)	LC/MS Neg	57699	Lipid	Corticosteroids			Steroids and steroid derivatives
cotinine	LC/MS Pos Early	553	Xenobiotics	Tobacco Metabolite			Pyridines and derivatives
cotinine N-oxide	LC/MS Pos Early	38662	Xenobiotics	Tobacco Metabolite			Pyridines and derivatives
creatine	LC/MS Pos Early	27718	Amino Acid	Creatine Metabolism	Amino acid metabolism	Glycine, serine and threonine metabolism,Arginine and proline metabolism	Carboxylic acids and derivatives
creatinine	LC/MS Pos Early	513	Amino Acid	Creatine Metabolism	Amino acid metabolism	Arginine and proline metabolism	Carboxylic acids and derivatives
cyclic adenosine diphosphate-ribose	LC/MS Neg	45992	Nucleotide	Purine Metabolism, Adenine containing	Endocrine system,Digestive system,Signal transduction	Salivary secretion,Oxytocin signaling pathway,Pancreatic secretion,Calcium signaling pathway	Organooxygen compounds
cystathionine	LC/MS Pos Early	15705	Amino Acid	Methionine, Cysteine, SAM and Taurine Metabolism	Amino acid metabolism,Global and overview maps	Glycine, serine and threonine metabolism,Biosynthesis of amino acids,Cysteine and methionine metabolism	Carboxylic acids and derivatives
cysteine	LC/MS Pos Early	1868	Amino Acid	Methionine, Cysteine, SAM and Taurine Metabolism	Amino acid metabolism,Biosynthesis of other secondary metabolites,Translation,Metabolism of cofactors and vitamins,Chemical structure transformation maps,Metabolism of other amino acids,Folding, sorting and degradation,Global and overview maps,Cell growth and death,Digestive system,Cancer: overview,Energy metabolism	Glycine, serine and threonine metabolism,Biosynthesis of amino acids,Aminoacyl-tRNA biosynthesis,Sulfur metabolism,Taurine and hypotaurine metabolism,Sulfur relay system,Cyanoamino acid metabolism,Cysteine and methionine metabolism,Biosynthesis of plant secondary metabolites,Carbapenem biosynthesis,Central carbon metabolism in cancer,Thiamine metabolism,Ferroptosis,Penicillin and cephalosporin bi…	Carboxylic acids and derivatives
cysteine-glutathione disulfide	LC/MS Pos Early	35159	Amino Acid	Glutathione Metabolism			Carboxylic acids and derivatives
cysteinylglycine	LC/MS Pos Early	35637	Amino Acid	Glutathione Metabolism	Metabolism of other amino acids	Glutathione metabolism	Carboxylic acids and derivatives
cysteinylglycine disulfide*	LC/MS Pos Early	62103	Amino Acid	Glutathione Metabolism			Carboxylic acids and derivatives
cystine	LC/MS Polar	56	Amino Acid	Methionine, Cysteine, SAM and Taurine Metabolism	Amino acid metabolism,Membrane transport,Cell growth and death,Digestive system	Cysteine and methionine metabolism,Ferroptosis,ABC transporters,Protein digestion and absorption	Carboxylic acids and derivatives
cytidine 2' or 3'-monophosphate (2' or 3'-CMP)	LC/MS Pos Early	61705	Nucleotide	Pyrimidine Metabolism, Cytidine containing	Nucleotide metabolism	Pyrimidine metabolism	Organooxygen compounds
cytosine	LC/MS Pos Early	573	Nucleotide	Pyrimidine Metabolism, Cytidine containing	Nucleotide metabolism	Pyrimidine metabolism	Diazines
decanoylcarnitine (C10)	LC/MS Pos Late	33941	Lipid	Fatty Acid Metabolism (Acyl Carnitine, Medium Chain)			Fatty Acyls
dehydroepiandrosterone sulfate (DHEA-S)	LC/MS Neg	32425	Lipid	Androgenic Steroids	Lipid metabolism,Digestive system	Steroid hormone biosynthesis,Bile secretion	Steroids and steroid derivatives
deoxycarnitine	LC/MS Pos Early	36747	Lipid	Carnitine Metabolism			Fatty Acyls
desmethylcitalopram*	LC/MS Pos Late	62477	Xenobiotics	Drug - Psychoactive	Xenobiotics biodegradation and metabolism	Drug metabolism - cytochrome P450	Benzene and substituted derivatives
dexpanthenol	LC/MS Pos Early	38314	Xenobiotics	Chemical			Fatty Acyls
dextromethorphan	LC/MS Pos Late	38301	Xenobiotics	Drug - Respiratory			Morphinans
diacetylspermidine*	LC/MS Pos Early	62105	Amino Acid	Polyamine Metabolism			Carboximidic acids and derivatives
diethanolamine	LC/MS Pos Early	20691	Xenobiotics	Chemical	Lipid metabolism	Glycerophospholipid metabolism	Organonitrogen compounds
diglycerol	LC/MS Pos Early	40700	Xenobiotics	Chemical			Glycerolipids
dihydrocaffeate sulfate (2)	LC/MS Polar	62524	Xenobiotics	Food Component/Plant			Phenylpropanoic acids
dihydroorotate	LC/MS Polar	601	Nucleotide	Pyrimidine Metabolism, Orotate containing			Carboxylic acids and derivatives
dihydroxyacetone phosphate (DHAP)	LC/MS Pos Early	15522	Carbohydrate	Glycolysis, Gluconeogenesis, and Pyruvate Metabolism	Metabolism of cofactors and vitamins,Global and overview maps,Lipid metabolism,Energy metabolism,Carbohydrate metabolism	Galactose metabolism,Inositol phosphate metabolism,Glycerolipid metabolism,Biosynthesis of amino acids,Glycolysis / Gluconeogenesis,Nicotinate and nicotinamide metabolism,Carbon fixation in photosynthetic organisms,Glycerophospholipid metabolism,Pentose and glucuronate interconversions,Methane metabolism,Propanoate metabolism,Fructose and mannose metabolism,Carbon metabolism	Organooxygen compounds
dimethylarginine (ADMA + SDMA)	LC/MS Pos Early	36808	Amino Acid	Urea cycle; Arginine and Proline Metabolism			Carboxylic acids and derivatives
dimethylglycine	LC/MS Pos Early	5086	Amino Acid	Glycine, Serine and Threonine Metabolism	Amino acid metabolism	Glycine, serine and threonine metabolism	Carboxylic acids and derivatives
dimethylmalonic acid	LC/MS Polar	42978	Lipid	Fatty Acid, Dicarboxylate			Carboxylic acids and derivatives
diphenhydramine	LC/MS Pos Late	38669	Xenobiotics	Drug - Respiratory			Benzene and substituted derivatives
dopamine 3-O-sulfate	LC/MS Neg	48407	Amino Acid	Tyrosine Metabolism			Organic sulfuric acids and derivatives
dopamine 4-sulfate	LC/MS Neg	48406	Amino Acid	Tyrosine Metabolism			Phenols
doxylamine	LC/MS Pos Early	43024	Xenobiotics	Drug - Respiratory			Benzene and substituted derivatives
eicosanoylsphingosine (d20:1)*	LC/MS Pos Late	57597	Lipid	Sphingosines			Sphingolipids
erythritol	LC/MS Polar	20699	Xenobiotics	Food Component/Plant	Membrane transport	ABC transporters	Organooxygen compounds
erythronate*	LC/MS Polar	42420	Carbohydrate	Aminosugar Metabolism			Organooxygen compounds
estriol 16-glucuronide	LC/MS Neg	57799	Lipid	Estrogenic Steroids	Lipid metabolism	Steroid hormone biosynthesis	Steroids and steroid derivatives
estriol 3-sulfate	LC/MS Neg	21294	Lipid	Estrogenic Steroids			Steroids and steroid derivatives
estriol-3-glucuronide	LC/MS Neg	47108	Lipid	Estrogenic Steroids			Steroids and steroid derivatives
ethyl alpha-glucopyranoside	LC/MS Pos Early	63152	Xenobiotics	Food Component/Plant			Organooxygen compounds
ethyl beta-glucopyranoside	LC/MS Neg	64131	Xenobiotics	Food Component/Plant			Organooxygen compounds
ethylmalonate	LC/MS Polar	15765	Amino Acid	Leucine, Isoleucine and Valine Metabolism			Fatty Acyls
etiocholanolone glucuronide	LC/MS Neg	47112	Lipid	Androgenic Steroids			Steroids and steroid derivatives
eugenol sulfate	LC/MS Neg	48715	Xenobiotics	Food Component/Plant			Organic sulfuric acids and derivatives
ferulic acid 4-sulfate	LC/MS Neg	47114	Xenobiotics	Food Component/Plant			Cinnamic acids and derivatives
ferulylglycine (1)	LC/MS Neg	54936	Xenobiotics	Food Component/Plant			Carboxylic acids and derivatives
ferulylglycine (2)	LC/MS Neg	54937	Xenobiotics	Food Component/Plant			Carboxylic acids and derivatives
formiminoglutamate	LC/MS Pos Early	43493	Amino Acid	Histidine Metabolism	Amino acid metabolism	Histidine metabolism	Carboxylic acids and derivatives
fructose	LC/MS Polar	48195	Carbohydrate	Fructose, Mannose and Galactose Metabolism			Organooxygen compounds
fructosyllysine	LC/MS Pos Early	46227	Amino Acid	Lysine Metabolism	Membrane transport	Phosphotransferase system (PTS)	Carboxylic acids and derivatives
fumarate	LC/MS Polar	1643	Energy	TCA Cycle	Amino acid metabolism,Endocrine system,Metabolism of cofactors and vitamins,Chemical structure transformation maps,Cancer: specific types,Global and overview maps,Xenobiotics biodegradation and metabolism,Signal transduction,Cancer: overview,Energy metabolism,Carbohydrate metabolism	Alanine, aspartate and glutamate metabolism,Biosynthesis of alkaloids derived from histidine and purine,Oxidative phosphorylation,Carbon fixation pathways in prokaryotes,Citrate cycle (TCA cycle),Biosynthesis of alkaloids derived from ornithine, lysine and nicotinic acid,Biosynthesis of terpenoids and steroids,Nicotinate and nicotinamide metabolism,Biosynthesis of plant secondary metabolites,Styr…	Carboxylic acids and derivatives
furaneol sulfate	LC/MS Neg	54795	Xenobiotics	Food Component/Plant			Organic sulfuric acids and derivatives
galactonate	LC/MS Polar	27719	Carbohydrate	Fructose, Mannose and Galactose Metabolism	Carbohydrate metabolism	Galactose metabolism,Pentose and glucuronate interconversions,Ascorbate and aldarate metabolism	Hydroxy acids and derivatives
galactosylglycerol	LC/MS Polar	57345	Lipid	Galactosyl Glycerolipids	Lipid metabolism,Carbohydrate metabolism	Galactose metabolism,Glycerolipid metabolism	Glycerolipids
gamma-CEHC glucuronide*	LC/MS Neg	42381	Cofactors and Vitamins	Tocopherol Metabolism			Organooxygen compounds
gamma-glutamyl-epsilon-lysine	LC/MS Pos Early	33934	Peptide	Gamma-glutamyl Amino Acid			Carboxylic acids and derivatives
gamma-glutamylglutamate	LC/MS Pos Early	36738	Peptide	Gamma-glutamyl Amino Acid			Carboxylic acids and derivatives
gamma-glutamylglutamine	LC/MS Pos Early	2730	Peptide	Gamma-glutamyl Amino Acid			Carboxylic acids and derivatives
gamma-glutamylhistidine	LC/MS Pos Early	18245	Peptide	Gamma-glutamyl Amino Acid			Carboxylic acids and derivatives
gamma-glutamylisoleucine*	LC/MS Neg	34457	Peptide	Gamma-glutamyl Amino Acid			Carboxylic acids and derivatives
gamma-glutamylleucine	LC/MS Neg	18369	Peptide	Gamma-glutamyl Amino Acid			Carboxylic acids and derivatives
gamma-glutamylphenylalanine	LC/MS Neg	33422	Peptide	Gamma-glutamyl Amino Acid			Carboxylic acids and derivatives
gamma-glutamylthreonine	LC/MS Pos Early	33364	Peptide	Gamma-glutamyl Amino Acid			Carboxylic acids and derivatives
gluconate	LC/MS Polar	587	Xenobiotics	Food Component/Plant	Global and overview maps,Carbohydrate metabolism	Carbon metabolism,Pentose phosphate pathway	Hydroxy acids and derivatives
glucose	LC/MS Polar	48152	Carbohydrate	Glycolysis, Gluconeogenesis, and Pyruvate Metabolism	Cellular community - prokaryotes,Biosynthesis of other secondary metabolites,Endocrine system,Membrane transport,Sensory system,Cell growth and death,Digestive system,Signal transduction,Cancer: overview,Endocrine and metabolic disease,Carbohydrate metabolism	Galactose metabolism,Mineral absorption,Amino sugar and nucleotide sugar metabolism,Prolactin signaling pathway,HIF-1 signaling pathway,Glycolysis / Gluconeogenesis,Insulin resistance,Meiosis - yeast,Non-alcoholic fatty liver disease (NAFLD),Type II diabetes mellitus,Phosphotransferase system (PTS),Insulin secretion,Two-component system,Central carbon metabolism in cancer,Insulin signaling pathwa…	Organooxygen compounds
glucose 6-phosphate	LC/MS Polar	31260	Carbohydrate	Glycolysis, Gluconeogenesis, and Pyruvate Metabolism	Cellular community - prokaryotes,Biosynthesis of other secondary metabolites,Endocrine system,Chemical structure transformation maps,Membrane transport,Digestive system,Signal transduction,Cancer: overview,Endocrine and metabolic disease,Carbohydrate metabolism	Inositol phosphate metabolism,Prolactin signaling pathway,Biosynthesis of various secondary metabolites - part 2,Insulin resistance,Phosphotransferase system (PTS),Biosynthesis of terpenoids and steroids,Thyroid hormone synthesis,Insulin secretion,Two-component system,Central carbon metabolism in cancer,Carbohydrate digestion and absorption,Biofilm formation - Vibrio cholerae,Neomycin, kanamycin …	Organooxygen compounds
glucuronate	LC/MS Polar	15443	Carbohydrate	Aminosugar Metabolism	Carbohydrate metabolism	Amino sugar and nucleotide sugar metabolism,Inositol phosphate metabolism,Pentose and glucuronate interconversions,Ascorbate and aldarate metabolism	Organooxygen compounds
glucuronide of C10H14O2 (4)*	LC/MS Neg	61896	Partially Characterized Molecules	Partially Characterized Molecules
glucuronide of C10H18O2 (1)*	LC/MS Neg	61881	Partially Characterized Molecules	Partially Characterized Molecules
glucuronide of C10H18O2 (11)*	LC/MS Neg	61891	Partially Characterized Molecules	Partially Characterized Molecules
glucuronide of C10H18O2 (12)*	LC/MS Neg	61892	Partially Characterized Molecules	Partially Characterized Molecules
glucuronide of C10H18O2 (5)*	LC/MS Neg	61885	Partially Characterized Molecules	Partially Characterized Molecules
glucuronide of C10H18O2 (6)*	LC/MS Neg	61886	Partially Characterized Molecules	Partially Characterized Molecules
glucuronide of C10H18O2 (7)*	LC/MS Neg	61887	Partially Characterized Molecules	Partially Characterized Molecules
glucuronide of C10H18O2 (8)*	LC/MS Neg	61888	Partially Characterized Molecules	Partially Characterized Molecules
glucuronide of C12H20O3 (4)*	LC/MS Neg	61966	Partially Characterized Molecules	Partially Characterized Molecules
glucuronide of C12H22O4 (1)*	LC/MS Neg	61874	Partially Characterized Molecules	Partially Characterized Molecules
glutamate	LC/MS Pos Early	57	Amino Acid	Glutamate Metabolism	Signaling molecules and interaction,Amino acid metabolism,Biosynthesis of other secondary metabolites,Excretory system,Translation,Metabolism of cofactors and vitamins,Chemical structure transformation maps,Metabolism of other amino acids,Environmental adaptation,Substance dependence,Membrane transport,Sensory system,Nervous system,Global and overview maps,Cellular community - eukaryotes,Cell gro…	Amyotrophic lateral sclerosis (ALS),Porphyrin and chlorophyll metabolism,Alanine, aspartate and glutamate metabolism,Circadian entrainment,Cocaine addiction,Retrograde endocannabinoid signaling,Spinocerebellar ataxia,Biosynthesis of amino acids,Aminoacyl-tRNA biosynthesis,Alcoholism,Proximal tubule bicarbonate reclamation,Biosynthesis of alkaloids derived from ornithine, lysine and nicotinic acid…	Carboxylic acids and derivatives
glutamate, gamma-methyl ester	LC/MS Pos Early	33487	Amino Acid	Glutamate Metabolism			Carboxylic acids and derivatives
glutamine	LC/MS Pos Early	53	Amino Acid	Glutamate Metabolism	Amino acid metabolism,Excretory system,Translation,Nucleotide metabolism,Chemical structure transformation maps,Metabolism of other amino acids,Membrane transport,Nervous system,Global and overview maps,Digestive system,Signal transduction,Cancer: overview,Energy metabolism,Carbohydrate metabolism	Mineral absorption,Alanine, aspartate and glutamate metabolism,Biosynthesis of amino acids,Aminoacyl-tRNA biosynthesis,Proximal tubule bicarbonate reclamation,Nitrogen metabolism,Biosynthesis of plant secondary metabolites,Two-component system,Central carbon metabolism in cancer,Arginine biosynthesis,ABC transporters,Protein digestion and absorption,Glutamatergic synapse,Purine metabolism,GABAerg…	Carboxylic acids and derivatives
glutamine conjugate of C6H10O2 (1)*	LC/MS Neg	63657	Partially Characterized Molecules	Partially Characterized Molecules
glutamine conjugate of C6H10O2 (2)*	LC/MS Neg	63660	Partially Characterized Molecules	Partially Characterized Molecules
glutamine conjugate of C7H12O2*	LC/MS Pos Early	63658	Partially Characterized Molecules	Partially Characterized Molecules
glutamine conjugate of C8H12O2 (2)*	LC/MS Neg	62143	Partially Characterized Molecules	Partially Characterized Molecules
glutamine_degradant*	LC/MS Pos Early	46225	Partially Characterized Molecules	Partially Characterized Molecules
glutaminylleucine	LC/MS Neg	42994	Peptide	Dipeptide			Carboxylic acids and derivatives
glutarate (C5-DC)	LC/MS Polar	396	Lipid	Fatty Acid, Dicarboxylate	Amino acid metabolism,Lipid metabolism	Lysine degradation,Fatty acid degradation	Carboxylic acids and derivatives
glutarylcarnitine (C5-DC)	LC/MS Pos Early	44664	Amino Acid	Lysine Metabolism			Fatty Acyls
glutathione, oxidized (GSSG)	LC/MS Pos Early	27727	Amino Acid	Glutathione Metabolism	Endocrine system,Metabolism of other amino acids,Cell growth and death	Thyroid hormone synthesis,Ferroptosis,Glutathione metabolism	Carboxylic acids and derivatives
glutathione, reduced (GSH)	LC/MS Pos Early	2127	Amino Acid	Glutathione Metabolism	Amino acid metabolism,Endocrine system,Metabolism of other amino acids,Membrane transport,Cell growth and death,Digestive system	Cysteine and methionine metabolism,Thyroid hormone synthesis,Ferroptosis,ABC transporters,Glutathione metabolism,Bile secretion	Carboxylic acids and derivatives
glycerate	LC/MS Polar	1572	Carbohydrate	Glycolysis, Gluconeogenesis, and Pyruvate Metabolism	Amino acid metabolism,Global and overview maps,Lipid metabolism,Energy metabolism,Carbohydrate metabolism	Glycine, serine and threonine metabolism,Glycerolipid metabolism,Methane metabolism,Glyoxylate and dicarboxylate metabolism,Carbon metabolism,Pentose phosphate pathway	Organooxygen compounds
glycerol	LC/MS Neg	15122	Lipid	Glycerolipid Metabolism	Endocrine system,Environmental adaptation,Membrane transport,Nervous system,Lipid metabolism,Carbohydrate metabolism	Galactose metabolism,Regulation of lipolysis in adipocytes,Retrograde endocannabinoid signaling,Glycerolipid metabolism,ABC transporters,Pentose and glucuronate interconversions,Thermogenesis	Organooxygen compounds
glycerol 3-phosphate	LC/MS Pos Early	43847	Lipid	Glycerolipid Metabolism			Glycerophospholipids
glycerophosphoethanolamine	LC/MS Polar	37455	Lipid	Phospholipid Metabolism			Glycerophospholipids
glycerophosphoglycerol	LC/MS Polar	48857	Lipid	Glycerolipid Metabolism			Organic phosphoric acids and derivatives
glycerophosphorylcholine (GPC)	LC/MS Pos Early	15990	Lipid	Phospholipid Metabolism			Glycerophospholipids
glycerophosphoserine*	LC/MS Pos Early	57404	Lipid	Phospholipid Metabolism			Glycerophospholipids
glycine	LC/MS Pos Early	58	Amino Acid	Glycine, Serine and Threonine Metabolism	Signaling molecules and interaction,Amino acid metabolism,Cellular community - prokaryotes,Biosynthesis of other secondary metabolites,Translation,Nucleotide metabolism,Metabolism of cofactors and vitamins,Chemical structure transformation maps,Metabolism of other amino acids,Membrane transport,Nervous system,Global and overview maps,Lipid metabolism,Digestive system,Cancer: overview,Drug resista…	Porphyrin and chlorophyll metabolism,Mineral absorption,Glycine, serine and threonine metabolism,Primary bile acid biosynthesis,Biofilm formation - Escherichia coli,Biosynthesis of amino acids,Aminoacyl-tRNA biosynthesis,Lysine degradation,Biosynthesis of various secondary metabolites - part 3,Cyanoamino acid metabolism,Biosynthesis of plant secondary metabolites,Vancomycin resistance,Central car…	Carboxylic acids and derivatives
glycine conjugate of C10H14O2 (1)*	LC/MS Neg	62146	Partially Characterized Molecules	Partially Characterized Molecules
glycosyl-N-palmitoyl-sphingosine (d18:1/16:0)	LC/MS Pos Late	53013	Lipid	Hexosylceramides (HCER)
glycylisoleucine	LC/MS Neg	36659	Peptide	Dipeptide			Carboxylic acids and derivatives
glycylleucine	LC/MS Neg	34398	Peptide	Dipeptide			Carboxylic acids and derivatives
glycylvaline	LC/MS Pos Early	18357	Peptide	Dipeptide			Carboxylic acids and derivatives
guaiacol sulfate	LC/MS Neg	46111	Xenobiotics	Benzoate Metabolism			Organic sulfuric acids and derivatives
guanidinoacetate	LC/MS Pos Early	43802	Amino Acid	Creatine Metabolism	Amino acid metabolism	Glycine, serine and threonine metabolism,Arginine and proline metabolism	Carboxylic acids and derivatives
guanine	LC/MS Pos Early	32352	Nucleotide	Purine Metabolism, Guanine containing	Nucleotide metabolism	Purine metabolism	Imidazopyrimidines
guanosine	LC/MS Neg	1573	Nucleotide	Purine Metabolism, Guanine containing			Purine nucleosides
gulonate*	LC/MS Polar	46957	Cofactors and Vitamins	Ascorbate and Aldarate Metabolism			Hydroxy acids and derivatives
heptadecasphingosine (d17:1)	LC/MS Pos Late	57427	Lipid	Sphingosines			Organonitrogen compounds
heptenedioate (C7:1-DC)*	LC/MS Polar	61866	Lipid	Fatty Acid, Dicarboxylate
hexadecasphingosine (d16:1)*	LC/MS Pos Late	57428	Lipid	Sphingosines			Organonitrogen compounds
hexanoylcarnitine (C6)	LC/MS Pos Early	32328	Lipid	Fatty Acid Metabolism (Acyl Carnitine, Medium Chain)			Fatty Acyls
hexanoylglutamine	LC/MS Neg	54907	Lipid	Fatty Acid Metabolism (Acyl Glutamine)			Carboxylic acids and derivatives
hexanoylglycine (C6)	LC/MS Neg	35436	Lipid	Fatty Acid Metabolism (Acyl Glycine)			Carboxylic acids and derivatives
hippurate	LC/MS Neg	15753	Xenobiotics	Benzoate Metabolism	Amino acid metabolism	Phenylalanine metabolism	Benzene and substituted derivatives
histamine	LC/MS Pos Early	1574	Amino Acid	Histidine Metabolism	Signaling molecules and interaction,Amino acid metabolism,Chemical structure transformation maps,Target-based classification: G protein-coupled receptors,Immune system,Sensory system,Nervous system,Immune disease,Digestive system	Asthma,Fc epsilon RI signaling pathway,Biosynthesis of alkaloids derived from histidine and purine,Histidine metabolism,Histamine H2/H3 receptor agonists/antagonists,Inflammatory mediator regulation of TRP channels,Synaptic vesicle cycle,Protein digestion and absorption,Gastric acid secretion,Neuroactive ligand-receptor interaction	Organonitrogen compounds
histidine	LC/MS Pos Early	59	Amino Acid	Histidine Metabolism	Amino acid metabolism,Biosynthesis of other secondary metabolites,Translation,Chemical structure transformation maps,Metabolism of other amino acids,Membrane transport,Global and overview maps,Digestive system,Cancer: overview	Biosynthesis of alkaloids derived from histidine and purine,Biosynthesis of amino acids,Aminoacyl-tRNA biosynthesis,Histidine metabolism,Biosynthesis of plant secondary metabolites,Central carbon metabolism in cancer,ABC transporters,beta-Alanine metabolism,Protein digestion and absorption,Staurosporine biosynthesis	Carboxylic acids and derivatives
histidine methyl ester	LC/MS Pos Early	32493	Amino Acid	Histidine Metabolism			Carboxylic acids and derivatives
homoarginine	LC/MS Pos Early	22137	Amino Acid	Urea cycle; Arginine and Proline Metabolism			Carboxylic acids and derivatives
homostachydrine*	LC/MS Pos Early	33009	Xenobiotics	Food Component/Plant			Carboxylic acids and derivatives
hydroquinone sulfate	LC/MS Neg	35322	Xenobiotics	Drug - Topical Agents			Organic sulfuric acids and derivatives
hydroxy-N6,N6,N6-trimethyllysine*	LC/MS Pos Early	62959	Amino Acid	Lysine Metabolism			Carboxylic acids and derivatives
hydroxyasparagine	LC/MS Pos Early	62060	Amino Acid	Alanine and Aspartate Metabolism			Carboxylic acids and derivatives
hydroxybupropion	LC/MS Pos Early	32882	Xenobiotics	Drug - Psychoactive			Organooxygen compounds
hydroxycotinine	LC/MS Pos Early	38661	Xenobiotics	Tobacco Metabolite			Pyridines and derivatives
hydroxypalmitoyl sphingomyelin (d18:1/16:0(OH))	LC/MS Pos Late	62851	Lipid	Sphingomyelins
hydroxyproline	LC/MS Pos Early	32306	Amino Acid	Urea cycle; Arginine and Proline Metabolism	Amino acid metabolism,Membrane transport	ABC transporters,Arginine and proline metabolism	Carboxylic acids and derivatives
hypotaurine	LC/MS Pos Early	590	Amino Acid	Methionine, Cysteine, SAM and Taurine Metabolism	Metabolism of other amino acids	Taurine and hypotaurine metabolism	Sulfinic acids and derivatives
hypoxanthine	LC/MS Pos Early	3127	Nucleotide	Purine Metabolism, (Hypo)Xanthine/Inosine containing	Nucleotide metabolism	Purine metabolism	Imidazopyrimidines
imidazole lactate	LC/MS Pos Early	15716	Amino Acid	Histidine Metabolism	Amino acid metabolism	Histidine metabolism	Azoles
imidazole propionate	LC/MS Polar	40730	Amino Acid	Histidine Metabolism	Amino acid metabolism	Histidine metabolism	Azoles
indoleacetate	LC/MS Neg	27513	Amino Acid	Tryptophan Metabolism	Amino acid metabolism,Chemical structure transformation maps,Signal transduction	Biosynthesis of plant hormones,Plant hormone signal transduction,Tryptophan metabolism	Indoles and derivatives
indoleacetoylcarnitine*	LC/MS Pos Early	62279	Amino Acid	Tryptophan Metabolism
indoleacetylglutamine	LC/MS Neg	42087	Amino Acid	Tryptophan Metabolism			Carboxylic acids and derivatives
indolelactate	LC/MS Neg	18349	Amino Acid	Tryptophan Metabolism			Indoles and derivatives
indolepropionylglycine	LC/MS Neg	54917	Amino Acid	Tryptophan Metabolism			Carboxylic acids and derivatives
inosine	LC/MS Pos Early	1123	Nucleotide	Purine Metabolism, (Hypo)Xanthine/Inosine containing			Purine nucleosides
isobutyrylcarnitine (C4)	LC/MS Pos Early	33441	Amino Acid	Leucine, Isoleucine and Valine Metabolism			Fatty Acyls
isocaproylglycine	LC/MS Neg	61789	Lipid	Fatty Acid Metabolism (Acyl Glycine)			Carboxylic acids and derivatives
isoleucine	LC/MS Pos Early	1125	Amino Acid	Leucine, Isoleucine and Valine Metabolism	Amino acid metabolism,Biosynthesis of other secondary metabolites,Translation,Infectious disease: bacterial,Chemical structure transformation maps,Metabolism of other amino acids,Membrane transport,Global and overview maps,Digestive system,Cancer: overview	Valine, leucine and isoleucine degradation,Mineral absorption,Biosynthesis of amino acids,Aminoacyl-tRNA biosynthesis,Shigellosis,Biosynthesis of alkaloids derived from ornithine, lysine and nicotinic acid,Cyanoamino acid metabolism,Biosynthesis of plant secondary metabolites,Central carbon metabolism in cancer,2-Oxocarboxylic acid metabolism,ABC transporters,Glucosinolate biosynthesis,Protein di…	Carboxylic acids and derivatives
isoleucylglycine	LC/MS Neg	40008	Peptide	Dipeptide			Carboxylic acids and derivatives
isovalerylcarnitine (C5)	LC/MS Pos Early	34407	Amino Acid	Leucine, Isoleucine and Valine Metabolism			Fatty Acyls
isovalerylglycine	LC/MS Neg	35107	Amino Acid	Leucine, Isoleucine and Valine Metabolism			Carboxylic acids and derivatives
kynurenate	LC/MS Neg	1417	Amino Acid	Tryptophan Metabolism	Amino acid metabolism	Tryptophan metabolism	Quinolines and derivatives
kynurenine	LC/MS Pos Early	15140	Amino Acid	Tryptophan Metabolism	Amino acid metabolism,Infectious disease: parasitic	African trypanosomiasis,Tryptophan metabolism	Organooxygen compounds
lactate	LC/MS Neg	527	Carbohydrate	Glycolysis, Gluconeogenesis, and Pyruvate Metabolism			Hydroxy acids and derivatives
lactose	LC/MS Polar	567	Carbohydrate	Disaccharides and Oligosaccharides			Organooxygen compounds
lactosyl-N-nervonoyl-sphingosine (d18:1/24:1)*	LC/MS Pos Late	57370	Lipid	Lactosylceramides (LCER)
lactosyl-N-palmitoyl-sphingosine (d18:1/16:0)	LC/MS Pos Late	53010	Lipid	Lactosylceramides (LCER)			Sphingolipids
lanthionine	LC/MS Pos Early	42002	Amino Acid	Methionine, Cysteine, SAM and Taurine Metabolism			Carboxylic acids and derivatives
laurylcarnitine (C12)	LC/MS Pos Late	34534	Lipid	Fatty Acid Metabolism (Acyl Carnitine, Medium Chain)			Fatty Acyls
leucine	LC/MS Pos Early	60	Amino Acid	Leucine, Isoleucine and Valine Metabolism	Amino acid metabolism,Biosynthesis of other secondary metabolites,Translation,Infectious disease: bacterial,Chemical structure transformation maps,Membrane transport,Global and overview maps,Digestive system,Signal transduction,Cancer: overview	Valine, leucine and isoleucine degradation,Mineral absorption,Biosynthesis of alkaloids derived from histidine and purine,Biosynthesis of amino acids,Aminoacyl-tRNA biosynthesis,Shigellosis,Biosynthesis of plant secondary metabolites,Central carbon metabolism in cancer,2-Oxocarboxylic acid metabolism,ABC transporters,Glucosinolate biosynthesis,Protein digestion and absorption,mTOR signaling pathw…	Carboxylic acids and derivatives
leucylalanine	LC/MS Pos Early	40010	Peptide	Dipeptide			Carboxylic acids and derivatives
leucylglutamine*	LC/MS Pos Early	48189	Peptide	Dipeptide			Carboxylic acids and derivatives
leucylglycine	LC/MS Pos Early	40045	Peptide	Dipeptide			Carboxylic acids and derivatives
lignoceroyl sphingomyelin (d18:1/24:0)	LC/MS Pos Late	57330	Lipid	Sphingomyelins
lysine	LC/MS Pos Early	1301	Amino Acid	Lysine Metabolism	Amino acid metabolism,Biosynthesis of other secondary metabolites,Translation,Metabolism of cofactors and vitamins,Chemical structure transformation maps,Membrane transport,Global and overview maps,Digestive system	Biosynthesis of amino acids,Aminoacyl-tRNA biosynthesis,Biosynthesis of alkaloids derived from ornithine, lysine and nicotinic acid,Biotin metabolism,Lysine degradation,Biosynthesis of various secondary metabolites - part 3,Biosynthesis of plant secondary metabolites,2-Oxocarboxylic acid metabolism,ABC transporters,Lysine biosynthesis,Protein digestion and absorption,Tropane, piperidine and pyrid…	Carboxylic acids and derivatives
lysylleucine	LC/MS Neg	40020	Peptide	Dipeptide			Carboxylic acids and derivatives
lyxonate	LC/MS Polar	61858	Carbohydrate	Pentose Metabolism			Organooxygen compounds
malate	LC/MS Neg	1303	Energy	TCA Cycle			Hydroxy acids and derivatives
maleate	LC/MS Polar	20676	Lipid	Fatty Acid, Dicarboxylate	Amino acid metabolism,Metabolism of cofactors and vitamins,Carbohydrate metabolism	Nicotinate and nicotinamide metabolism,Tyrosine metabolism,Butanoate metabolism	Carboxylic acids and derivatives
malonate	LC/MS Polar	15872	Lipid	Fatty Acid Synthesis	Nucleotide metabolism,Metabolism of other amino acids,Global and overview maps,Lipid metabolism	Fatty acid metabolism,Fatty acid biosynthesis,beta-Alanine metabolism,Pyrimidine metabolism	Carboxylic acids and derivatives
malonylcarnitine	LC/MS Pos Early	37059	Lipid	Fatty Acid Synthesis			Fatty Acyls
maltol sulfate	LC/MS Neg	48696	Xenobiotics	Food Component/Plant			Pyrans
maltopentaose	LC/MS Neg	35163	Carbohydrate	Glycogen Metabolism			Organooxygen compounds
maltose	LC/MS Polar	15586	Carbohydrate	Glycogen Metabolism			Organooxygen compounds
maltotetraose	LC/MS Neg	15910	Carbohydrate	Glycogen Metabolism			Organooxygen compounds
maltotriose	LC/MS Polar	44688	Carbohydrate	Glycogen Metabolism	Membrane transport,Digestive system,Carbohydrate metabolism	ABC transporters,Carbohydrate digestion and absorption,Starch and sucrose metabolism	Organooxygen compounds
mannitol/sorbitol	LC/MS Polar	46142	Carbohydrate	Fructose, Mannose and Galactose Metabolism	Membrane transport,Carbohydrate metabolism	Galactose metabolism,Phosphotransferase system (PTS),ABC transporters,Fructose and mannose metabolism	Organooxygen compounds
mannonate*	LC/MS Polar	62864	Xenobiotics	Food Component/Plant	Carbohydrate metabolism	Pentose and glucuronate interconversions	Hydroxy acids and derivatives
mannose	LC/MS Polar	48153	Carbohydrate	Fructose, Mannose and Galactose Metabolism	Transport and catabolism,Membrane transport,Immune system,Carbohydrate metabolism	Galactose metabolism,Amino sugar and nucleotide sugar metabolism,Lysosome,Phosphotransferase system (PTS),ABC transporters,C-type lectin receptor signaling pathway,Fructose and mannose metabolism	Organooxygen compounds
margaroylcarnitine (C17)*	LC/MS Pos Late	57512	Lipid	Fatty Acid Metabolism (Acyl Carnitine, Long Chain Saturated)			Fatty Acyls
methionine	LC/MS Pos Early	1302	Amino Acid	Methionine, Cysteine, SAM and Taurine Metabolism	Amino acid metabolism,Biosynthesis of other secondary metabolites,Translation,Chemical structure transformation maps,Drug resistance: antineoplastic,Global and overview maps,Digestive system,Cancer: overview	Mineral absorption,Biosynthesis of amino acids,Aminoacyl-tRNA biosynthesis,Cysteine and methionine metabolism,Biosynthesis of plant secondary metabolites,Central carbon metabolism in cancer,2-Oxocarboxylic acid metabolism,Glucosinolate biosynthesis,Biosynthesis of plant hormones,Protein digestion and absorption,Antifolate resistance	Carboxylic acids and derivatives
methionine sulfone	LC/MS Pos Early	44878	Amino Acid	Methionine, Cysteine, SAM and Taurine Metabolism			Carboxylic acids and derivatives
methionine sulfoxide	LC/MS Pos Early	18374	Amino Acid	Methionine, Cysteine, SAM and Taurine Metabolism	Amino acid metabolism	Cysteine and methionine metabolism	Carboxylic acids and derivatives
methyl-4-hydroxybenzoate	LC/MS Polar	34386	Xenobiotics	Benzoate Metabolism			Benzene and substituted derivatives
methyl-4-hydroxybenzoate sulfate	LC/MS Neg	48429	Xenobiotics	Benzoate Metabolism			Organooxygen compounds
methylmalonate (MMA)	LC/MS Polar	1496	Lipid	Fatty Acid Metabolism (also BCAA Metabolism)	Amino acid metabolism,Nucleotide metabolism,Carbohydrate metabolism	Valine, leucine and isoleucine degradation,Propanoate metabolism,Pyrimidine metabolism	Carboxylic acids and derivatives
methylphosphate	LC/MS Pos Early	37070	Nucleotide	Purine and Pyrimidine Metabolism			Organic phosphoric acids and derivatives
methylsuccinate	LC/MS Polar	15745	Amino Acid	Leucine, Isoleucine and Valine Metabolism			Fatty Acyls
myo-inositol	LC/MS Polar	1124	Lipid	Inositol Metabolism	Biosynthesis of other secondary metabolites,Membrane transport,Signal transduction,Carbohydrate metabolism	Galactose metabolism,Inositol phosphate metabolism,Phosphatidylinositol signaling system,ABC transporters,Streptomycin biosynthesis,Ascorbate and aldarate metabolism	Organooxygen compounds
myristoleoylcarnitine (C14:1)*	LC/MS Pos Late	48182	Lipid	Fatty Acid Metabolism (Acyl Carnitine, Monounsaturated)			Fatty Acyls
myristoylcarnitine (C14)	LC/MS Pos Late	33952	Lipid	Fatty Acid Metabolism (Acyl Carnitine, Long Chain Saturated)			Fatty Acyls
n-Acetyl-s-(2-hydroxypropyl)cysteine	LC/MS Polar	64180	Xenobiotics	Chemical			Carboxylic acids and derivatives
naringenin 7-glucuronide	LC/MS Neg	54924	Xenobiotics	Food Component/Plant			Flavonoids
nicotinamide	LC/MS Pos Early	594	Cofactors and Vitamins	Nicotinate and Nicotinamide Metabolism	Metabolism of cofactors and vitamins,Digestive system,Aging	Vitamin digestion and absorption,Nicotinate and nicotinamide metabolism,Longevity regulating pathway - worm	Pyridines and derivatives
nicotinamide riboside	LC/MS Pos Early	33013	Cofactors and Vitamins	Nicotinate and Nicotinamide Metabolism	Metabolism of cofactors and vitamins,Aging	Nicotinate and nicotinamide metabolism,Longevity regulating pathway - worm	Organooxygen compounds
nicotinate	LC/MS Pos Early	1504	Cofactors and Vitamins	Nicotinate and Nicotinamide Metabolism	Biosynthesis of other secondary metabolites,Infectious disease: bacterial,Metabolism of cofactors and vitamins,Chemical structure transformation maps	Biosynthesis of alkaloids derived from ornithine, lysine and nicotinic acid,Nicotinate and nicotinamide metabolism,Biosynthesis of plant secondary metabolites,Pertussis,Tropane, piperidine and pyridine alkaloid biosynthesis	Pyridines and derivatives
norcotinine	LC/MS Pos Early	57782	Xenobiotics	Tobacco Metabolite			Pyridines and derivatives
o-Tyrosine	LC/MS Pos Early	43392	Amino Acid	Tyrosine Metabolism			Carboxylic acids and derivatives
o-cresol sulfate	LC/MS Neg	36845	Xenobiotics	Benzoate Metabolism			Organic sulfuric acids and derivatives
octanoylcarnitine (C8)	LC/MS Pos Late	33936	Lipid	Fatty Acid Metabolism (Acyl Carnitine, Medium Chain)			Fatty Acyls
oleoylcarnitine (C18:1)	LC/MS Pos Late	35160	Lipid	Fatty Acid Metabolism (Acyl Carnitine, Monounsaturated)			Fatty Acyls
ondansetron	LC/MS Pos Early	57794	Xenobiotics	Drug - Gastrointestinal			Indoles and derivatives
ornithine	LC/MS Pos Early	1493	Amino Acid	Urea cycle; Arginine and Proline Metabolism	Amino acid metabolism,Biosynthesis of other secondary metabolites,Chemical structure transformation maps,Metabolism of other amino acids,Membrane transport,Global and overview maps	Biosynthesis of amino acids,Biosynthesis of alkaloids derived from ornithine, lysine and nicotinic acid,Biosynthesis of various secondary metabolites - part 3,Biosynthesis of plant secondary metabolites,D-Arginine and D-ornithine metabolism,Arginine biosynthesis,2-Oxocarboxylic acid metabolism,ABC transporters,Arginine and proline metabolism,Glutathione metabolism	Carboxylic acids and derivatives
orotate	LC/MS Polar	1505	Nucleotide	Pyrimidine Metabolism, Orotate containing	Nucleotide metabolism	Pyrimidine metabolism	Diazines
orotidine	LC/MS Polar	35172	Nucleotide	Pyrimidine Metabolism, Orotate containing			Pyrimidine nucleosides
p-cresol glucuronide*	LC/MS Neg	48841	Amino Acid	Tyrosine Metabolism			Organooxygen compounds
p-cresol sulfate	LC/MS Neg	36103	Xenobiotics	Benzoate Metabolism			Organic sulfuric acids and derivatives
palmitoleoylcarnitine (C16:1)*	LC/MS Pos Late	53223	Lipid	Fatty Acid Metabolism (Acyl Carnitine, Monounsaturated)			Fatty Acyls
palmitoyl dihydrosphingomyelin (d18:0/16:0)*	LC/MS Pos Late	52434	Lipid	Dihydrosphingomyelins			Sphingolipids
palmitoyl sphingomyelin (d18:1/16:0)	LC/MS Pos Late	37506	Lipid	Sphingomyelins			Sphingolipids
palmitoylcarnitine (C16)	LC/MS Pos Late	44681	Lipid	Fatty Acid Metabolism (Acyl Carnitine, Long Chain Saturated)			Fatty Acyls
pantoate	LC/MS Neg	63061	Cofactors and Vitamins	Pantothenate and CoA Metabolism			Fatty Acyls
pantothenate (Vitamin B5)	LC/MS Pos Early	1508	Cofactors and Vitamins	Pantothenate and CoA Metabolism	Metabolism of cofactors and vitamins,Metabolism of other amino acids,Digestive system	Vitamin digestion and absorption,Pantothenate and CoA biosynthesis,beta-Alanine metabolism	Carboxylic acids and derivatives
pentose acid*	LC/MS Polar	63264	Partially Characterized Molecules	Partially Characterized Molecules			Fatty Acyls
phenethylamine	LC/MS Pos Early	12142	Amino Acid	Phenylalanine Metabolism	Amino acid metabolism	Phenylalanine metabolism	Benzene and substituted derivatives
phenol sulfate	LC/MS Neg	32553	Amino Acid	Tyrosine Metabolism			Organic sulfuric acids and derivatives
phenylacetylglutamate	LC/MS Neg	52925	Peptide	Acetylated Peptides			Carboxylic acids and derivatives
phenylacetylglutamine	LC/MS Neg	35126	Peptide	Acetylated Peptides	Amino acid metabolism	Phenylalanine metabolism	Carboxylic acids and derivatives
phenylacetylglycine	LC/MS Neg	33945	Peptide	Acetylated Peptides	Amino acid metabolism	Phenylalanine metabolism	Carboxylic acids and derivatives
phenylacetylthreonine	LC/MS Neg	54915	Peptide	Acetylated Peptides
phenylalanine	LC/MS Pos Early	64	Amino Acid	Phenylalanine Metabolism	Amino acid metabolism,Biosynthesis of other secondary metabolites,Translation,Chemical structure transformation maps,Metabolism of other amino acids,Membrane transport,Global and overview maps,Digestive system,Cancer: overview	Mineral absorption,Phenylalanine, tyrosine and tryptophan biosynthesis,Biosynthesis of amino acids,Aminoacyl-tRNA biosynthesis,Biosynthesis of alkaloids derived from ornithine, lysine and nicotinic acid,Biosynthesis of various secondary metabolites - part 2,Cyanoamino acid metabolism,Biosynthesis of plant secondary metabolites,Central carbon metabolism in cancer,2-Oxocarboxylic acid metabolism,AB…	Carboxylic acids and derivatives
phenylalanylalanine	LC/MS Neg	41374	Peptide	Dipeptide			Carboxylic acids and derivatives
phenylalanylglycine	LC/MS Neg	41370	Peptide	Dipeptide			Carboxylic acids and derivatives
phenylephrine	LC/MS Pos Early	27543	Xenobiotics	Drug - Respiratory			Phenols
phenyllactate (PLA)	LC/MS Neg	22130	Amino Acid	Phenylalanine Metabolism			Phenylpropanoic acids
phosphate	LC/MS Pos Early	42109	Energy	Oxidative Phosphorylation			Non-metal oxoanionic compounds
phosphocholine	LC/MS Pos Early	34396	Lipid	Phospholipid Metabolism	Lipid metabolism,Cancer: overview	Choline metabolism in cancer,Glycerophospholipid metabolism	Organonitrogen compounds
phosphoethanolamine (PE)	LC/MS Polar	1600	Lipid	Phospholipid Metabolism	Lipid metabolism,Signal transduction,Drug resistance: antimicrobial	Sphingolipid metabolism,Sphingolipid signaling pathway,Glycerophospholipid metabolism,Cationic antimicrobial peptide (CAMP) resistance	Organic phosphoric acids and derivatives
phytosphingosine	LC/MS Pos Late	1510	Lipid	Sphingolipid Synthesis	Lipid metabolism	Sphingolipid metabolism	Organonitrogen compounds
picolinate	LC/MS Pos Early	1512	Amino Acid	Tryptophan Metabolism	Amino acid metabolism	Tryptophan metabolism	Pyridines and derivatives
pimelate (C7-DC)	LC/MS Polar	15704	Lipid	Fatty Acid, Dicarboxylate	Metabolism of cofactors and vitamins	Biotin metabolism	Fatty Acyls
pipecolate	LC/MS Pos Early	1444	Amino Acid	Lysine Metabolism			Carboxylic acids and derivatives
piperidine	LC/MS Pos Early	38183	Xenobiotics	Food Component/Plant	Biosynthesis of other secondary metabolites,Digestive system	Protein digestion and absorption,Tropane, piperidine and pyridine alkaloid biosynthesis	Piperidines
pregnanediol-3-glucuronide	LC/MS Neg	40708	Lipid	Progestin Steroids			Steroids and steroid derivatives
pregnen-diol disulfate*	LC/MS Neg	32562	Lipid	Pregnenolone Steroids			Steroids and steroid derivatives
pregnenetriol disulfate*	LC/MS Neg	62921	Lipid	Pregnenolone Steroids
progesterone	LC/MS Pos Late	1665	Lipid	Progestin Steroids	Target-based classification: Nuclear receptors,Endocrine system,Cancer: specific types,Lipid metabolism,Cell growth and death,Cancer: overview,Endocrine and metabolic disease	Progesterone, androgen and estrogen receptor agonists/antagonists,Oocyte meiosis,Steroid hormone biosynthesis,Cortisol synthesis and secretion,Glucocorticoid and mineralocorticoid receptor agonists/antagonists,Prolactin signaling pathway,Prostate cancer,Ovarian steroidogenesis,Breast cancer,Cushing syndrome,Pathways in cancer,Aldosterone synthesis and secretion,Progesterone-mediated oocyte matura…	Steroids and steroid derivatives
proline	LC/MS Pos Early	1898	Amino Acid	Urea cycle; Arginine and Proline Metabolism	Amino acid metabolism,Biosynthesis of other secondary metabolites,Translation,Membrane transport,Global and overview maps,Digestive system,Cancer: overview	Mineral absorption,Biosynthesis of amino acids,Aminoacyl-tRNA biosynthesis,Novobiocin biosynthesis,Prodigiosin biosynthesis,Carbapenem biosynthesis,Central carbon metabolism in cancer,ABC transporters,Arginine and proline metabolism,Protein digestion and absorption,Staurosporine biosynthesis	Carboxylic acids and derivatives
prolylglycine	LC/MS Pos Early	40703	Peptide	Dipeptide			Carboxylic acids and derivatives
prolylhydroxyproline	LC/MS Pos Early	35127	Amino Acid	Urea cycle; Arginine and Proline Metabolism			Carboxylic acids and derivatives
propionylcarnitine (C3)	LC/MS Pos Early	32452	Lipid	Fatty Acid Metabolism (also BCAA Metabolism)			Fatty Acyls
propyl 4-hydroxybenzoate sulfate	LC/MS Neg	48460	Xenobiotics	Benzoate Metabolism			Organic sulfuric acids and derivatives
pseudouridine	LC/MS Neg	33442	Nucleotide	Pyrimidine Metabolism, Uracil containing	Nucleotide metabolism	Pyrimidine metabolism	Nucleoside and nucleotide analogues
putrescine	LC/MS Pos Early	1408	Amino Acid	Polyamine Metabolism	Amino acid metabolism,Biosynthesis of other secondary metabolites,Chemical structure transformation maps,Metabolism of other amino acids,Membrane transport,Digestive system	Biosynthesis of alkaloids derived from ornithine, lysine and nicotinic acid,Biosynthesis of plant secondary metabolites,D-Arginine and D-ornithine metabolism,ABC transporters,Arginine and proline metabolism,Protein digestion and absorption,Glutathione metabolism,Tropane, piperidine and pyridine alkaloid biosynthesis	Organonitrogen compounds
pyridoxamine	LC/MS Pos Early	2150	Cofactors and Vitamins	Vitamin B6 Metabolism	Metabolism of cofactors and vitamins,Digestive system	Vitamin B6 metabolism,Vitamin digestion and absorption	Pyridines and derivatives
pyridoxate	LC/MS Polar	31555	Cofactors and Vitamins	Vitamin B6 Metabolism	Metabolism of cofactors and vitamins	Vitamin B6 metabolism	Pyridines and derivatives
pyrraline	LC/MS Neg	48428	Xenobiotics	Food Component/Plant			Carboxylic acids and derivatives
pyruvate	LC/MS Polar	48990	Carbohydrate	Glycolysis, Gluconeogenesis, and Pyruvate Metabolism	Amino acid metabolism,Biosynthesis of other secondary metabolites,Endocrine system,Metabolism of cofactors and vitamins,Chemical structure transformation maps,Metabolism of other amino acids,Metabolism of terpenoids and polyketides,Membrane transport,Global and overview maps,Xenobiotics biodegradation and metabolism,Signal transduction,Cancer: overview,Endocrine and metabolic disease,Drug resista…	Monobactam biosynthesis,D-Alanine metabolism,Alanine, aspartate and glutamate metabolism,Biosynthesis of alkaloids derived from histidine and purine,Glycine, serine and threonine metabolism,Dioxin degradation,Biosynthesis of amino acids,Carbon fixation pathways in prokaryotes,Citrate cycle (TCA cycle),Biosynthesis of alkaloids derived from ornithine, lysine and nicotinic acid,HIF-1 signaling path…	Keto acids and derivatives
quinate	LC/MS Polar	18335	Xenobiotics	Food Component/Plant	Amino acid metabolism	Phenylalanine, tyrosine and tryptophan biosynthesis	Organooxygen compounds
quinolinate	LC/MS Pos Early	1899	Cofactors and Vitamins	Nicotinate and Nicotinamide Metabolism	Amino acid metabolism,Metabolism of cofactors and vitamins,Chemical structure transformation maps,Metabolism of other amino acids	Biosynthesis of alkaloids derived from ornithine, lysine and nicotinic acid,Nicotinate and nicotinamide metabolism,Biosynthesis of plant secondary metabolites,beta-Alanine metabolism,Tryptophan metabolism	Pyridines and derivatives
ranitidine	LC/MS Pos Early	38595	Xenobiotics	Drug - Gastrointestinal			Organonitrogen compounds
ranitidine N-oxide*	LC/MS Pos Early	62485	Xenobiotics	Drug - Gastrointestinal			Heteroaromatic compounds
ribitol	LC/MS Polar	15772	Carbohydrate	Pentose Metabolism	Metabolism of cofactors and vitamins,Membrane transport,Carbohydrate metabolism	Riboflavin metabolism,ABC transporters,Pentose and glucuronate interconversions	Organooxygen compounds
ribonate	LC/MS Polar	27731	Carbohydrate	Pentose Metabolism			Organooxygen compounds
ribose	LC/MS Polar	1471	Carbohydrate	Pentose Metabolism	Membrane transport,Cell motility,Carbohydrate metabolism	Bacterial chemotaxis,ABC transporters,Pentose phosphate pathway	Organooxygen compounds
ribulose/xylulose	LC/MS Polar	48340	Carbohydrate	Pentose Metabolism			Organooxygen compounds
salicylate	LC/MS Polar	1515	Xenobiotics	Drug - Topical Agents	Amino acid metabolism,Chemical structure transformation maps,Metabolism of terpenoids and polyketides,Global and overview maps,Xenobiotics biodegradation and metabolism,Digestive system,Signal transduction	Dioxin degradation,Polycyclic aromatic hydrocarbon degradation,Degradation of aromatic compounds,Biosynthesis of plant hormones,Plant hormone signal transduction,Bile secretion,Biosynthesis of phenylpropanoids,Naphthalene degradation,Biosynthesis of siderophore group nonribosomal peptides,Phenylalanine metabolism	Benzene and substituted derivatives
sarcosine	LC/MS Pos Early	1516	Amino Acid	Glycine, Serine and Threonine Metabolism	Amino acid metabolism	Glycine, serine and threonine metabolism,Arginine and proline metabolism	Carboxylic acids and derivatives
sebacate (C10-DC)	LC/MS Neg	32398	Lipid	Fatty Acid, Dicarboxylate			Fatty Acyls
sedoheptulose	LC/MS Polar	53237	Carbohydrate	Pentose Metabolism			Organooxygen compounds
serine	LC/MS Pos Early	1648	Amino Acid	Glycine, Serine and Threonine Metabolism	Amino acid metabolism,Biosynthesis of other secondary metabolites,Translation,Chemical structure transformation maps,Metabolism of other amino acids,Membrane transport,Global and overview maps,Lipid metabolism,Digestive system,Signal transduction,Cancer: overview,Drug resistance: antimicrobial,Energy metabolism,Carbohydrate metabolism	Sphingolipid metabolism,Monobactam biosynthesis,Mineral absorption,Glycine, serine and threonine metabolism,Biosynthesis of amino acids,Aminoacyl-tRNA biosynthesis,Sulfur metabolism,Biosynthesis of various secondary metabolites - part 3,Cyanoamino acid metabolism,Cysteine and methionine metabolism,Sphingolipid signaling pathway,Biosynthesis of plant secondary metabolites,Vancomycin resistance,Cen…	Carboxylic acids and derivatives
sertraline	LC/MS Pos Late	39757	Xenobiotics	Drug - Psychoactive			Tetralins
spermidine	LC/MS Pos Late	485	Amino Acid	Polyamine Metabolism	Amino acid metabolism,Biosynthesis of other secondary metabolites,Metabolism of other amino acids,Metabolism of terpenoids and polyketides,Membrane transport,Digestive system	ABC transporters,beta-Alanine metabolism,Arginine and proline metabolism,Glutathione metabolism,Bile secretion,Biosynthesis of siderophore group nonribosomal peptides,Phenylpropanoid biosynthesis	Organonitrogen compounds
spermine	LC/MS Pos Early	603	Amino Acid	Polyamine Metabolism	Amino acid metabolism,Metabolism of other amino acids,Digestive system	beta-Alanine metabolism,Arginine and proline metabolism,Glutathione metabolism,Bile secretion	Organonitrogen compounds
sphingadienine	LC/MS Pos Late	57426	Lipid	Sphingolipid Synthesis			Organonitrogen compounds
sphinganine	LC/MS Pos Late	17769	Lipid	Sphingolipid Synthesis			Organonitrogen compounds
sphingomyelin (d17:1/16:0, d18:1/15:0, d16:1/17:0)*	LC/MS Pos Late	52433	Lipid	Sphingomyelins
sphingomyelin (d18:0/18:0, d19:0/17:0)*	LC/MS Pos Late	57473	Lipid	Dihydrosphingomyelins			Sphingolipids
sphingomyelin (d18:1/14:0, d16:1/16:0)*	LC/MS Pos Late	42463	Lipid	Sphingomyelins			Sphingolipids
sphingomyelin (d18:1/17:0, d17:1/18:0, d19:1/16:0)	LC/MS Pos Late	52615	Lipid	Sphingomyelins			Sphingolipids
sphingomyelin (d18:1/20:0, d16:1/22:0)*	LC/MS Pos Late	48490	Lipid	Sphingomyelins			Sphingolipids
sphingomyelin (d18:1/24:1, d18:2/24:0)*	LC/MS Pos Late	47153	Lipid	Sphingomyelins			Sphingolipids
sphingomyelin (d18:2/24:1, d18:1/24:2)*	LC/MS Pos Late	52437	Lipid	Sphingomyelins			Diazinanes
sphingosine	LC/MS Pos Late	17747	Lipid	Sphingosines	Lipid metabolism,Cell growth and death,Signal transduction	Sphingolipid metabolism,Necroptosis,Apoptosis,Sphingolipid signaling pathway	Organonitrogen compounds
stachydrine	LC/MS Pos Early	34384	Xenobiotics	Food Component/Plant			Carboxylic acids and derivatives
stearoyl ethanolamide	LC/MS Pos Late	38625	Lipid	Endocannabinoid			Organonitrogen compounds
stearoyl sphingomyelin (d18:1/18:0)	LC/MS Pos Late	19503	Lipid	Sphingomyelins			Sphingolipids
stearoylcarnitine (C18)	LC/MS Pos Late	34409	Lipid	Fatty Acid Metabolism (Acyl Carnitine, Long Chain Saturated)			Fatty Acyls
suberate (C8-DC)	LC/MS Polar	15730	Lipid	Fatty Acid, Dicarboxylate			Fatty Acyls
suberoylcarnitine (C8-DC)	LC/MS Pos Early	52990	Lipid	Fatty Acid Metabolism (Acyl Carnitine, Dicarboxylate)			Carboxylic acids and derivatives
succinate	LC/MS Polar	1437	Energy	TCA Cycle	Amino acid metabolism,Endocrine system,Metabolism of cofactors and vitamins,Chemical structure transformation maps,Nervous system,Global and overview maps,Xenobiotics biodegradation and metabolism,Signal transduction,Cancer: overview,Energy metabolism,Carbohydrate metabolism	Alanine, aspartate and glutamate metabolism,Biosynthesis of alkaloids derived from histidine and purine,Oxidative phosphorylation,Carbon fixation pathways in prokaryotes,Sulfur metabolism,Citrate cycle (TCA cycle),Biosynthesis of alkaloids derived from ornithine, lysine and nicotinic acid,Lysine degradation,Biosynthesis of terpenoids and steroids,Nicotinate and nicotinamide metabolism,Biosynthesi…	Carboxylic acids and derivatives
succinylcarnitine (C4-DC)	LC/MS Pos Early	37058	Energy	TCA Cycle			Fatty Acyls
sucrose	LC/MS Polar	1519	Carbohydrate	Disaccharides and Oligosaccharides	Membrane transport,Sensory system,Digestive system,Carbohydrate metabolism	Galactose metabolism,Phosphotransferase system (PTS),ABC transporters,Taste transduction,Carbohydrate digestion and absorption,Starch and sucrose metabolism	Organooxygen compounds
sulfate of piperine metabolite C16H19NO3 (2)*	LC/MS Neg	62295	Xenobiotics	Food Component/Plant
sulfate of piperine metabolite C16H19NO3 (3)*	LC/MS Neg	62296	Xenobiotics	Food Component/Plant
sulfate*	LC/MS Neg	46960	Xenobiotics	Chemical			Non-metal oxoanionic compounds
tartarate	LC/MS Neg	15336	Xenobiotics	Food Component/Plant	Carbohydrate metabolism	Glyoxylate and dicarboxylate metabolism	Organooxygen compounds
tartronate (hydroxymalonate)	LC/MS Neg	20693	Xenobiotics	Food Component/Plant			Carboxylic acids and derivatives
taurine	LC/MS Polar	2125	Amino Acid	Methionine, Cysteine, SAM and Taurine Metabolism	Signaling molecules and interaction,Metabolism of other amino acids,Membrane transport,Lipid metabolism,Energy metabolism	Primary bile acid biosynthesis,Sulfur metabolism,Taurine and hypotaurine metabolism,ABC transporters,Neuroactive ligand-receptor interaction	Organic sulfonic acids and derivatives
theanine	LC/MS Pos Early	22206	Xenobiotics	Food Component/Plant			Carboxylic acids and derivatives
theobromine	LC/MS Pos Early	18392	Xenobiotics	Xanthine Metabolism	Biosynthesis of other secondary metabolites,Chemical structure transformation maps	Biosynthesis of alkaloids derived from histidine and purine,Caffeine metabolism,Biosynthesis of plant secondary metabolites	Imidazopyrimidines
theophylline	LC/MS Neg	18394	Xenobiotics	Xanthine Metabolism	Biosynthesis of other secondary metabolites,Chemical structure transformation maps	Biosynthesis of alkaloids derived from histidine and purine,Caffeine metabolism,Biosynthesis of plant secondary metabolites	Imidazopyrimidines
thioproline	LC/MS Pos Early	53231	Xenobiotics	Chemical			Carboxylic acids and derivatives
threonate	LC/MS Polar	27738	Cofactors and Vitamins	Ascorbate and Aldarate Metabolism	Carbohydrate metabolism	Ascorbate and aldarate metabolism	Organooxygen compounds
threonine	LC/MS Pos Early	1284	Amino Acid	Glycine, Serine and Threonine Metabolism	Amino acid metabolism,Biosynthesis of other secondary metabolites,Translation,Metabolism of cofactors and vitamins,Chemical structure transformation maps,Membrane transport,Global and overview maps,Digestive system	Monobactam biosynthesis,Porphyrin and chlorophyll metabolism,Mineral absorption,Glycine, serine and threonine metabolism,Biosynthesis of amino acids,Aminoacyl-tRNA biosynthesis,Biosynthesis of various secondary metabolites - part 3,Biosynthesis of plant secondary metabolites,ABC transporters,Protein digestion and absorption,Valine, leucine and isoleucine biosynthesis	Carboxylic acids and derivatives
threonylphenylalanine	LC/MS Neg	31530	Peptide	Dipeptide			Carboxylic acids and derivatives
thymidine	LC/MS Neg	2183	Nucleotide	Pyrimidine Metabolism, Thymine containing	Nucleotide metabolism	Pyrimidine metabolism	Pyrimidine nucleosides
thymine	LC/MS Polar	604	Nucleotide	Pyrimidine Metabolism, Thymine containing	Nucleotide metabolism	Pyrimidine metabolism	Diazines
thymol sulfate	LC/MS Neg	36095	Xenobiotics	Food Component/Plant			Organic sulfuric acids and derivatives
tiglyl carnitine (C5)	LC/MS Pos Early	35428	Amino Acid	Leucine, Isoleucine and Valine Metabolism			Fatty Acyls
trans-urocanate	LC/MS Pos Early	607	Amino Acid	Histidine Metabolism	Amino acid metabolism	Histidine metabolism	Azoles
trazadone	LC/MS Pos Late	57691	Xenobiotics	Drug - Psychoactive			Diazinanes
tricarballylate	LC/MS Neg	15729	Energy	TCA Cycle			Carboxylic acids and derivatives
triethanolamine	LC/MS Pos Early	22202	Xenobiotics	Chemical	Lipid metabolism	Glycerophospholipid metabolism	Organonitrogen compounds
trigonelline (N'-methylnicotinate)	LC/MS Pos Early	32401	Cofactors and Vitamins	Nicotinate and Nicotinamide Metabolism	Metabolism of cofactors and vitamins	Nicotinate and nicotinamide metabolism	Alkaloids and derivatives_dummy_Class
trimethylamine N-oxide	LC/MS Pos Early	40406	Lipid	Phospholipid Metabolism	Signal transduction,Energy metabolism	Two-component system,Methane metabolism	Organonitrogen compounds
trizma acetate	LC/MS Pos Early	20710	Xenobiotics	Chemical			Organonitrogen compounds
tryptamine	LC/MS Pos Early	6104	Amino Acid	Tryptophan Metabolism	Signaling molecules and interaction,Amino acid metabolism,Biosynthesis of other secondary metabolites,Chemical structure transformation maps	Biosynthesis of plant secondary metabolites,Neuroactive ligand-receptor interaction,Indole alkaloid biosynthesis,Biosynthesis of alkaloids derived from shikimate pathway,Tryptophan metabolism	Indoles and derivatives
tryptophan	LC/MS Pos Early	54	Amino Acid	Tryptophan Metabolism	Amino acid metabolism,Biosynthesis of other secondary metabolites,Translation,Development and regeneration,Chemical structure transformation maps,Nervous system,Global and overview maps,Digestive system,Cancer: overview,Infectious disease: parasitic	Mineral absorption,Glycine, serine and threonine metabolism,Phenylalanine, tyrosine and tryptophan biosynthesis,Biosynthesis of amino acids,Aminoacyl-tRNA biosynthesis,Biosynthesis of various secondary metabolites - part 2,Biosynthesis of plant secondary metabolites,Central carbon metabolism in cancer,2-Oxocarboxylic acid metabolism,Glucosinolate biosynthesis,Biosynthesis of plant hormones,Protei…	Indoles and derivatives
tryptophan betaine	LC/MS Pos Early	37097	Amino Acid	Tryptophan Metabolism			Carboxylic acids and derivatives
tryptophylglycine	LC/MS Neg	43028	Peptide	Dipeptide			Carboxylic acids and derivatives
tyramine	LC/MS Pos Early	1603	Amino Acid	Tyrosine Metabolism	Signaling molecules and interaction,Amino acid metabolism,Biosynthesis of other secondary metabolites,Chemical structure transformation maps,Digestive system,Energy metabolism	Isoquinoline alkaloid biosynthesis,Biosynthesis of plant secondary metabolites,Methane metabolism,Tyrosine metabolism,Protein digestion and absorption,Neuroactive ligand-receptor interaction,Biosynthesis of alkaloids derived from shikimate pathway	Benzene and substituted derivatives
tyrosine	LC/MS Pos Early	1299	Amino Acid	Tyrosine Metabolism	Amino acid metabolism,Biosynthesis of other secondary metabolites,Translation,Endocrine system,Metabolism of cofactors and vitamins,Chemical structure transformation maps,Metabolism of other amino acids,Substance dependence,Metabolism of terpenoids and polyketides,Nervous system,Global and overview maps,Neurodegenerative disease,Digestive system,Cancer: overview,Energy metabolism	Ubiquinone and other terpenoid-quinone biosynthesis,Monobactam biosynthesis,Cocaine addiction,Prolactin signaling pathway,Phenylalanine, tyrosine and tryptophan biosynthesis,Biosynthesis of amino acids,Aminoacyl-tRNA biosynthesis,Biosynthesis of vancomycin group antibiotics,Novobiocin biosynthesis,Alcoholism,Biosynthesis of various secondary metabolites - part 2,Isoquinoline alkaloid biosynthesis…	Carboxylic acids and derivatives
tyrosylglycine	LC/MS Neg	41375	Peptide	Dipeptide			Carboxylic acids and derivatives
umbelliferone sulfate	LC/MS Neg	48674	Xenobiotics	Food Component/Plant			Coumarins and derivatives
undecanedioate (C11-DC)	LC/MS Neg	42395	Lipid	Fatty Acid, Dicarboxylate			Fatty Acyls
undecenoylcarnitine (C11:1)	LC/MS Pos Late	63613	Lipid	Fatty Acid Metabolism (Acyl Carnitine, Monounsaturated)			Fatty Acyls
uracil	LC/MS Polar	605	Nucleotide	Pyrimidine Metabolism, Uracil containing	Nucleotide metabolism,Metabolism of cofactors and vitamins,Metabolism of other amino acids	Pantothenate and CoA biosynthesis,beta-Alanine metabolism,Pyrimidine metabolism	Diazines
urate	LC/MS Pos Early	1604	Nucleotide	Purine Metabolism, (Hypo)Xanthine/Inosine containing	Nucleotide metabolism,Digestive system	Purine metabolism,Bile secretion	Imidazopyrimidines
urea	LC/MS Pos Early	1670	Amino Acid	Urea cycle; Arginine and Proline Metabolism	Amino acid metabolism,Nucleotide metabolism,Infectious disease: bacterial,Metabolism of cofactors and vitamins,Membrane transport,Xenobiotics biodegradation and metabolism	Atrazine degradation,Biotin metabolism,Epithelial cell signaling in Helicobacter pylori infection,Arginine biosynthesis,ABC transporters,Arginine and proline metabolism,Purine metabolism,Pyrimidine metabolism	Organic carbonic acids and derivatives
uridine	LC/MS Neg	606	Nucleotide	Pyrimidine Metabolism, Uracil containing	Nucleotide metabolism,Membrane transport	ABC transporters,Pyrimidine metabolism	Pyrimidine nucleosides
uridine-2',3'-cyclic monophosphate	LC/MS Neg	37137	Nucleotide	Pyrimidine Metabolism, Uracil containing	Nucleotide metabolism	Pyrimidine metabolism	Pyrimidine nucleotides
val-val-ala	LC/MS Neg	64508	Peptide	Polypeptide			Carboxylic acids and derivatives
valine	LC/MS Neg	1649	Amino Acid	Leucine, Isoleucine and Valine Metabolism	Amino acid metabolism,Biosynthesis of other secondary metabolites,Translation,Metabolism of cofactors and vitamins,Chemical structure transformation maps,Metabolism of other amino acids,Membrane transport,Global and overview maps,Digestive system,Cancer: overview	Valine, leucine and isoleucine degradation,Mineral absorption,Biosynthesis of amino acids,Aminoacyl-tRNA biosynthesis,Cyanoamino acid metabolism,Biosynthesis of plant secondary metabolites,Central carbon metabolism in cancer,2-Oxocarboxylic acid metabolism,ABC transporters,Penicillin and cephalosporin biosynthesis,Pantothenate and CoA biosynthesis,Glucosinolate biosynthesis,Protein digestion and …	Carboxylic acids and derivatives
valylglutamine	LC/MS Neg	42079	Peptide	Dipeptide			Carboxylic acids and derivatives
valylglycine	LC/MS Neg	40475	Peptide	Dipeptide			Carboxylic acids and derivatives
valylleucine	LC/MS Pos Early	39994	Peptide	Dipeptide			Carboxylic acids and derivatives
vanillate glucuronide	LC/MS Polar	63842	Xenobiotics	Food Component/Plant
vanillic acid glycine	LC/MS Neg	63853	Xenobiotics	Food Component/Plant			Benzene and substituted derivatives
vanillic alcohol sulfate	LC/MS Neg	48733	Amino Acid	Tyrosine Metabolism			Phenols
vanillylmandelate (VMA)	LC/MS Polar	1567	Amino Acid	Tyrosine Metabolism	Amino acid metabolism	Tyrosine metabolism	Phenols
xanthine	LC/MS Neg	3147	Nucleotide	Purine Metabolism, (Hypo)Xanthine/Inosine containing	Biosynthesis of other secondary metabolites,Nucleotide metabolism,Chemical structure transformation maps	Biosynthesis of alkaloids derived from histidine and purine,Caffeine metabolism,Biosynthesis of plant secondary metabolites,Purine metabolism	Imidazopyrimidines
xanthurenate	LC/MS Pos Early	15679	Amino Acid	Tryptophan Metabolism	Amino acid metabolism	Tryptophan metabolism	Quinolines and derivatives
xylose	LC/MS Polar	15581	Carbohydrate	Pentose Metabolism	Membrane transport,Carbohydrate metabolism	Amino sugar and nucleotide sugar metabolism,ABC transporters,Pentose and glucuronate interconversions	Organooxygen compounds
X - 07765	LC/MS Neg	46590
X - 11381	LC/MS Pos Early	32698
X - 11612	LC/MS Neg	47431
X - 11843	LC/MS Neg	46466
X - 11850	LC/MS Neg	46507
X - 12007	LC/MS Neg	46610
X - 12013	LC/MS Neg	46611
X - 12026	LC/MS Neg	47905
X - 12027	LC/MS Neg	47510
X - 12100	LC/MS Pos Early	47687
X - 12112	LC/MS Pos Early	47690
X - 12199	LC/MS Pos Early	47706
X - 12216	LC/MS Neg	46613
X - 12261	LC/MS Neg	47657
X - 12267	LC/MS Neg	47916
X - 12283	LC/MS Pos Early	47708
X - 12306	LC/MS Neg	47917
X - 12407	LC/MS Neg	46615
X - 12410	LC/MS Neg	47921
X - 12411	LC/MS Neg	46616
X - 12462	LC/MS Pos Early	46620
X - 12680	LC/MS Pos Early	47437
X - 12701	LC/MS Neg	46962
X - 12706	LC/MS Neg	46314
X - 12714	LC/MS Neg	46318
X - 12729	LC/MS Neg	46623
X - 12740	LC/MS Neg	46627
X - 12745	LC/MS Neg	46988
X - 12813	LC/MS Neg	47941
X - 12830	LC/MS Neg	47662
X - 12834	LC/MS Neg	47950
X - 12839	LC/MS Neg	47014
X - 12844	LC/MS Neg	46633
X - 12847	LC/MS Neg	46364
X - 12849 (menthol glucuronide)	LC/MS Neg	46636
X - 13553	LC/MS Neg	47959
X - 13726	LC/MS Neg	47967
X - 13729	LC/MS Neg	47971
X - 13846	LC/MS Neg	47978
X - 13879	LC/MS Neg	47983
X - 14056	LC/MS Pos Early	46632
X - 14383	LC/MS Neg	47230
X - 15161	LC/MS Pos Early	47620
X - 15220	LC/MS Neg	46658
X - 15486	LC/MS Neg	46266
X - 15503	LC/MS Neg	46977
X - 15728	LC/MS Neg	46666
X - 16124	LC/MS Neg	46461
X - 16397	LC/MS Pos Early	47802
X - 17010	LC/MS Neg	47993
X - 17325	LC/MS Neg	46672
X - 17335	LC/MS Pos Late	47820
X - 17342	LC/MS Neg	47994
X - 17343	LC/MS Neg	47995
X - 17346	LC/MS Pos Early	47824
X - 17348	LC/MS Neg	46989
X - 17351	LC/MS Neg	48001
X - 17358	LC/MS Neg	48056
X - 17365	LC/MS Neg	46976
X - 17675	LC/MS Neg	47395
X - 17676	LC/MS Neg	46970
X - 17686	LC/MS Neg	48026
X - 17688	LC/MS Neg	48027
X - 18886	LC/MS Neg	48047
X - 20100	LC/MS Neg	47197
X - 21310	LC/MS Neg	46354
X - 21360	LC/MS Neg	46405
X - 21410	LC/MS Neg	46455
X - 21803	LC/MS Neg	46980
X - 21815	LC/MS Neg	46992
X - 21821	LC/MS Neg	46998
X - 21845	LC/MS Neg	47022
X - 22162	LC/MS Pos Early	47417
X - 22771	LC/MS Neg	48076
X - 22776	LC/MS Neg	48081
X - 23587	LC/MS Pos Early	49463
X - 23636	LC/MS Pos Early	49512
X - 23639	LC/MS Pos Early	49515
X - 23644	LC/MS Pos Early	49521
X - 23654	LC/MS Pos Early	49531
X - 23655	LC/MS Pos Early	49532
X - 23662	LC/MS Pos Early	49539
X - 23666	LC/MS Pos Early	49543
X - 23680	LC/MS Pos Late	49557
X - 24337	LC/MS Neg	52533
X - 24345	LC/MS Neg	52541
X - 24425	LC/MS Pos Early	52655
X - 24462	LC/MS Pos Early	52779
X - 24697 (deprecated)	LC/MS Pos Early	53125
X - 24729	LC/MS Pos Early	53158
X - 25004	LC/MS Neg	61526
X - 25026	LC/MS Pos Early	61590
X - 25102	LC/MS Neg	61675
X - 25109	LC/MS Pos Early	61682
X - 25111	LC/MS Pos Early	61684
X - 25180	LC/MS Pos Early	62247
X - 25244	LC/MS Pos Early	62451
X - 25419	LC/MS Pos Early	62716
X - 25454	LC/MS Neg	62824
X - 25457	LC/MS Neg	62827
X - 25563	LC/MS Pos Early	63098
X - 25610	LC/MS Neg	63219
X - 25656	LC/MS Pos Early	63332
X - 25800	LC/MS Neg	63572
X - 25801	LC/MS Neg	63573
X - 25805	LC/MS Neg	63577
X - 25828 (deprecated)	LC/MS Pos Early	63634
X - 25856	LC/MS Neg	63744
X - 25861	LC/MS Neg	63750
X - 25936	LC/MS Pos Early	63840
X - 25955	LC/MS Pos Early	63906

## Sheet: Table S5
Subgroup/Media (Spearman R for tyramine)	General media	Subgroup-specific media	Person-specific media
Entire cohort	0.622116	0.621504	0.572717
White women	0.237574	0.239111	0.260639
Black women	0.665732	0.665732	0.565559
White women w/ sPTB	0.192208	0.192208	0.203008
White women w/ TB	0.363726	0.363726	0.357812

## Sheet: Table S6 - Microbiome
sample_id	Otu35 (G: Pseudomonas)	Otu40 (S: Mobiluncus mulieris)	Otu644 (G: Lactobacillus)	Otu4 (G: Lactobacillus)	Otu42 (G: Dialister)	Otu519 (G: Lactobacillus)	Otu66 (S: Dialister propionicifaciens)	Otu9 (S: Finegoldia magna)	Otu34 (G: Corynebacterium)	Otu53 (G: Corynebacterium)	Otu43 (S: Anaerococcus vaginalis)	Otu41 (S: Dialister micraerophilus)	Otu139 (S: Prevotella jejuni)	Otu102 (S: Actinomyces europaeus)	Otu2 (G: Lactobacillus)	Otu438 (S: Sneathia sanguinegens)	Otu30 (F: Veillonellaceae)	Otu96 (S: Varibaculum cambriense)	Otu21 (S: Sneathia sanguinegens)	Otu56 (S: Prevotella corporis)	Otu55 (S: Campylobacter ureolyticus)	Otu44 (G: Prevotella)	Otu229 (G: Veillonella)	Otu3 (F: Lachnospiraceae)	Otu135 (S: Actinomyces turicensis)	Otu28 (S: Streptococcus anginosus subsp. whileyi)	Otu70 (G: Howardella)	Otu39 (G: Corynebacterium)	Otu45 (G: Streptococcus)	Otu463 (G: Corynebacterium)	Otu68 (S: Actinotignum sanguinis)	Otu80 (G: Corynebacterium)	Otu86 (G: Actinobaculum)	Otu26 (G: Lactobacillus)	Otu61 (F: Ruminococcaceae)	Otu48 (S: Peptostreptococcus anaerobius)	Otu1012 (Unknown)	Otu91 (G: Brevibacterium)	Otu109 (G: Megasphaera)	Otu27 (S: Gemella asaccharolytica)	Otu22 (S: Streptococcus agalactiae)	Otu223 (S: Prevotella bergensis)	Otu57 (G: Streptococcus)	Otu59 (G: Corynebacterium)	Otu79 (G: Arthrobacter)	Otu58 (S: Ezakiella peruensis)	Otu36 (G: Corynebacterium)	Otu37 (O: Clostridiales)	Otu120 (S: Porphyromonas somerae)
0052.V2	0.167594	0.28972	0.017254	-0.559735	-0.375458	-0.623065	0.29497	-0.649624	-0.59517	-0.325764	-0.179261	-0.385797	-0.190574	0.100986	0.259035	0.0798988	-0.184302	-0.203032	-0.462094	-0.309296	-0.233125	-0.0935689	-0.453795	0.0527805	0.0843196	-0.18612	0.0235979	-0.0371317	-0.289563	0.099331	-0.34237	0.155006	0.0565163	-0.068665	-0.0885378	-0.194128	0.0363642	-0.290603	-0.0765663	0.108503	0.0969257	0.0410964	0.0699921	-0.224388	-0.0796927	-0.0792694	-0.0159453	-0.107598	-0.0616404
0123.V2	-2.05985	-2.72156	0.00312095	0.854466	0.494306	0.35666	0.412536	-0.15902	0.158871	-0.146351	0.297843	0.420005	-0.134228	0.151654	0.0395872	0.0324242	-0.224518	0.0933865	0.107329	0.227434	0.177864	0.350405	0.0897741	-0.139452	0.129221	0.177643	0.143864	-0.028253	0.197664	0.0879849	0.127133	-0.0837137	0.138937	0.238051	-0.325013	-0.0982603	0.0899714	0.0561125	-0.055042	0.085933	-0.0670806	0.0668823	0.0827786	0.0987403	-0.0611453	-0.0793442	-0.0298546	0.0312841	-0.0316466
0139.V2	0.274383	0.351057	-0.323331	-0.408356	-0.467354	0.325856	-0.509311	0.124112	0.332117	-0.249252	-0.273295	-0.161689	-0.172871	0.126317	-0.356349	0.0467874	0.13374	-0.154694	0.101992	0.188953	-0.349993	-0.127493	0.0895907	0.139382	0.107448	0.0599809	0.0775819	0.0485115	-0.207276	0.0309818	0.0838849	-0.133359	0.0555546	-0.142227	0.0017884	-0.119452	0.0461342	0.0856396	0.287406	0.0952048	-0.152365	0.0562532	0.0593233	-0.144844	-0.0635388	-0.0695269	-0.0238106	0.0451713	-0.043365
0160.V2	0.403292	-2.2252	-0.478989	-0.502055	-0.509748	-0.952701	0.272814	0.277217	-0.436177	-0.365648	-0.25354	-0.0988877	-0.211978	-0.719184	-0.41628	0.0746501	0.0850266	0.629937	-0.472775	-0.000667666	-0.174367	-0.082929	-0.284105	-0.262528	-0.559705	0.069706	-0.452713	0.0277863	-0.247112	0.0496568	-0.169908	0.0275994	-0.363162	-0.134755	-0.00108822	-0.154998	0.0294327	-0.225935	-0.0855316	-0.126033	-0.0123428	-0.384209	-0.288704	-0.100397	0.0813378	-0.120481	-0.0470111	0.087857	-0.0608344
0168.V2	0.71595	0.400217	-0.205141	0.862554	-0.418292	0.255381	0.385326	-0.20201	0.447569	-0.195625	0.376697	-0.240726	-0.132708	0.131203	-0.276821	0.108681	-0.065354	-0.158516	0.134092	-0.136304	0.0901572	-0.0784545	0.120242	0.19028	0.0940493	-0.113778	0.0589789	0.0530814	-0.105604	0.101121	0.101217	-0.0912049	0.0732219	0.139601	0.0557308	0.0858297	0.0650607	0.0789922	-0.0552213	-0.160515	0.0789645	0.0489603	0.0728536	0.122739	-0.0597174	-0.0429912	-0.0576684	-0.05096	0.183418
0183.V2	0.18773	0.325652	-0.225418	0.991673	-0.496769	-0.726105	0.461105	-0.515841	0.427925	-0.211992	-0.508764	-0.30562	-0.149443	-0.085426	-0.359647	0.0723712	-0.0997685	-0.155616	0.124037	-0.319262	-0.32039	-0.116374	0.100842	0.16523	0.0952844	-0.180079	0.0460601	-0.296346	0.176677	0.0945664	0.0956086	-0.0999756	0.0651135	0.0896528	0.0220319	0.0512414	0.0511907	0.0976714	-0.0590127	-0.169713	-0.0958956	0.0471895	0.0591573	0.179016	-0.0581443	-0.0767039	-0.0708579	-0.0780621	-0.0533212
0184.V2	-2.35117	-2.77846	-0.557765	0.209586	0.080191	-0.712865	-0.767753	-0.334816	0.145061	-0.19856	0.309646	-0.0833947	-0.177942	0.106901	-0.419813	-0.065694	-0.252331	-0.154248	0.069411	-0.208835	0.124766	0.0746992	0.0727315	-0.316001	0.0895883	-0.271527	0.0422367	-0.305199	0.0945976	0.0610472	-0.373484	-0.107354	0.0494407	0.0136351	-0.339181	0.0597576	-0.221287	0.0634068	-0.084733	0.0626267	-0.0702797	0.0340542	0.0216227	0.101998	-0.0768868	-0.111349	-0.0868924	-0.0317015	-0.0466988
0245.V2	-2.11956	0.284802	-0.583609	-0.654731	-0.603908	-1.09674	-0.69037	-0.658184	-0.586805	0.232096	-0.486969	-0.358056	-0.193884	-0.557227	-0.487041	0.11109	-0.135096	-0.197137	-0.364344	0.111185	0.0988079	-0.126921	0.104003	0.0919702	0.0620713	-0.158141	0.0373528	-0.215559	-0.0239793	-0.243872	0.0629299	0.0767023	-0.442391	0.029103	0.0119823	0.0763342	0.0331632	-0.181142	-0.0860936	-0.11759	0.108113	0.027653	0.0483715	-0.205539	-0.0437769	-0.116474	-0.0541471	-0.155803	-0.0705405
0254.V2	0.125267	0.366894	-0.392794	-0.702799	-0.619933	-0.905444	-0.789726	0.0625976	0.405702	-0.252592	0.270862	-0.302654	-0.164192	0.133992	-0.162371	0.0602987	0.129356	-0.129581	-0.447988	-0.397439	0.155777	-0.120077	0.0894484	0.0755207	0.0964059	0.0902841	0.0831964	-0.392419	-0.0817957	0.0914569	0.0759222	0.0350574	0.0481788	0.0283835	0.0808974	0.0926026	0.0413837	0.0922648	-0.0716473	-0.188873	-0.110621	0.0403685	-0.180058	-0.184803	-0.0694225	-0.0832053	-0.0942145	-0.0858846	-0.0483762
0273.V2	-2.00904	0.468235	-0.0217927	0.331538	0.419688	0.350045	0.351487	0.285545	0.211749	-0.225546	-0.128523	0.144615	-0.11918	0.127334	-0.0508055	0.0764696	-0.272096	0.586199	0.0881428	-0.175584	-0.184698	0.27769	0.106223	0.0898587	-0.225846	0.116146	0.0544913	-0.127148	0.217055	0.0999324	0.0767904	-0.114876	0.0453546	-0.180711	-0.120522	-0.142112	-0.205109	0.0527942	-0.0729256	0.061509	-0.102407	-0.352807	0.0181932	0.0640598	-0.0582662	0.258972	-0.0374421	0.066287	-0.0502629
0285.V2	0.210478	0.325673	-0.34226	-0.477756	-0.608917	0.415776	0.420426	0.0967046	-0.573563	-0.245902	-0.235879	-0.342257	-0.140261	0.155579	-0.0736043	0.182234	0.161743	-0.117706	-0.471381	0.221508	0.158967	-0.134777	0.124337	0.153798	0.0996062	-0.137114	0.106571	0.0548934	-0.257095	0.0796779	-0.256603	0.191161	-0.392633	0.0640161	0.0114904	0.0811813	0.0539762	0.105646	-0.0617442	-0.116187	0.0811487	0.0531819	0.0828527	-0.191272	0.177439	-0.0660721	-0.00589838	0.180992	0.248111
0286.V2	0.189957	0.248691	-0.440522	-0.567821	-0.740952	-0.464039	-0.677044	-0.634602	-0.403434	-0.311378	-0.540793	-0.332747	-0.192046	0.0892795	0.222486	0.0364431	0.136104	-0.175289	0.0684919	-0.349699	-0.314668	-0.0790278	-0.445766	-0.359184	0.0783013	-0.337022	0.0488119	-0.445775	-0.153366	-0.222859	0.071642	-0.104179	-0.433548	0.0916362	0.0840836	-0.157311	0.0294496	0.0816746	-0.0818987	-0.191138	0.0228888	0.0355555	-0.249231	0.133137	-0.0846651	-0.0924201	-0.097866	-0.125166	-0.0643753
0338.V2	0.616157	0.435451	0.0979069	-0.334519	-0.405306	-0.363593	0.464348	0.476579	0.402954	-0.223048	-0.220489	-0.341561	-0.153759	-0.327961	0.397449	0.171142	0.185938	-0.00224789	-0.378681	-0.198141	-0.171542	-0.12943	-0.296347	0.160619	0.105565	-0.074726	0.0714317	-0.159674	0.269952	0.12284	0.0804556	0.0625596	0.15119	-0.0285145	0.107403	0.139056	0.0395026	0.112681	-0.0515575	-0.0693665	-0.0489221	0.0617496	0.13478	0.183712	-0.0372574	0.283209	0.00341426	-0.0727367	0.281094
0342.V2	0.560302	0.326131	-0.393295	-0.582863	-0.562031	0.245418	-0.488521	-0.590663	-0.413667	-0.225051	-0.477102	-0.284626	-0.170254	0.130169	0.267971	0.166127	0.133904	-0.116689	-0.424371	0.221785	0.19953	-0.126649	0.0949869	0.160381	0.115808	0.227161	0.0741516	0.138845	-0.216039	0.103538	0.0794297	-0.0995717	0.0656435	0.0303377	0.0871179	0.0539976	0.0495928	0.0753836	-0.0637286	-0.170535	-0.116711	0.0455013	-0.243878	0.118666	-0.0632003	-0.0667729	-0.0199244	-0.10235	-0.0487599
0406.V2	0.67966	0.366553	-0.279534	1.04656	0.715422	-0.376854	0.434844	-0.454189	-0.487864	-0.239112	-0.0782271	0.472459	-0.135603	0.132785	0.0673258	-0.0682136	-0.0642894	-0.150141	0.164531	0.222203	0.215133	0.267553	-0.261555	0.0991158	0.109438	-0.226937	0.0447703	-0.187946	0.195666	0.0998462	0.114848	-0.0968705	0.0806484	0.103425	-0.314492	-0.064281	0.0701739	-0.0945841	-0.0545116	-0.0745932	-0.0482919	0.0470616	0.0716335	-0.222046	-0.0534789	-0.0582505	0.0139263	-0.0445761	-0.049762
0407.V2	0.307993	0.340316	-0.22199	0.739138	-0.474049	0.361136	-0.694836	0.0956432	-0.233091	0.414834	-0.213779	-0.289526	0.722668	0.13397	-0.0167609	0.137554	0.192326	0.0530015	0.230637	-0.226929	0.163846	-0.115646	0.0817315	0.153236	0.0994368	0.202476	0.0913288	-0.397166	0.171863	-0.161997	0.0742998	0.202185	0.0688139	0.0248075	0.123748	0.106627	0.0656756	0.089025	-0.0509544	0.156857	-0.0782537	0.0446684	0.0955703	-0.119873	-0.0576776	-0.0443714	-0.00346659	-0.0307407	-0.0426716
0409.V2	0.46987	0.348376	0.815696	-0.199591	0.490865	0.182184	0.284318	0.335797	-0.116828	0.050866	-0.12022	0.262404	0.857688	0.106989	0.038435	-0.613613	-0.242339	-0.100202	0.127035	-0.158533	-0.205743	0.324265	-0.235238	-0.160256	0.103425	0.179307	0.132246	-0.147161	-0.204764	0.123844	0.0551717	-0.0905002	0.0491931	0.0988527	-0.231793	-0.11113	-0.223428	0.0717639	0.391175	0.107016	-0.067755	0.0521415	-0.159911	0.0831892	-0.0576695	0.168265	-0.0158614	0.144552	0.217636
0412.V2	0.290157	0.427925	0.595234	-0.267256	0.292308	0.482583	0.320341	0.440994	-0.357778	-0.318705	-0.197892	0.0436657	-0.12287	0.143345	0.342499	0.164107	-0.0930722	-0.206047	0.220975	-0.249407	0.131159	-0.210475	0.114299	-0.278679	-0.223511	0.20207	0.126885	0.156349	0.184043	0.114287	-0.267699	0.207394	-0.236203	-0.10681	0.00119144	-0.120549	0.0769638	0.090651	-0.0645402	0.131397	-0.126456	0.0416288	0.0724944	-0.0323165	-0.0577744	-0.0896316	0.333413	0.149601	-0.0593016
0422.V2	-2.05515	0.433813	-0.504013	-0.421993	-0.243738	-0.392444	0.404533	0.51172	-0.405152	0.608846	-0.202263	0.480406	-0.11852	-0.342207	0.385013	0.178597	0.164078	0.841338	0.16019	-0.110879	-0.117147	-0.0617824	-0.174048	0.091303	0.106247	0.143537	0.0480522	0.140501	0.280182	-0.100873	-0.112581	0.138839	-0.244317	0.119871	0.114098	-0.193299	0.0567905	-0.157562	-0.0610572	0.0939869	-0.0506671	0.0343455	0.0710391	-0.121583	-0.0258965	0.377146	0.188633	0.158788	0.315296
0440.V2	0.624775	0.379165	-0.355113	-0.374579	0.0861794	0.339299	0.37644	0.400826	0.37084	-0.242861	-0.233703	-0.0571093	-0.12925	0.140107	-0.0871137	0.0964911	0.166021	-0.0960985	-0.342307	-0.250971	-0.273971	0.154396	0.115353	0.077328	0.100484	-0.161421	0.0361834	-0.0897461	-0.229494	0.1	0.0612894	0.166195	0.137676	-0.111147	0.122113	-0.175823	0.0646976	0.0889154	-0.0554319	0.123112	-0.0190355	0.0594007	0.0783425	-0.133099	-0.0714919	0.193354	-0.0627856	0.0239758	-0.0485187
0451.V2	0.616739	0.35714	0.114616	0.145452	-0.47259	0.588962	0.395423	0.326123	-0.51371	-0.298583	-0.189113	-0.345987	-0.113399	0.17242	0.0110922	0.156816	-0.0650026	-0.162924	0.151118	-0.131114	0.160404	-0.0799354	0.134269	0.0863865	0.127072	0.16611	0.129135	-0.0762607	0.251684	-0.171733	-0.256432	0.222874	-0.365401	0.0704108	0.126958	0.0931173	0.0645071	0.111996	-0.0638146	0.167997	0.146762	0.0461322	0.0851963	-0.0582717	0.184356	-0.0740454	-0.0430384	0.174408	-0.0452061
0452.V2	-2.3256	-2.65655	-0.547294	-0.513222	0.282587	0.218314	-0.697749	-0.651617	0.140386	-0.199135	-0.466802	0.234695	-0.191181	0.101317	0.0613375	-0.142161	0.110723	-0.225232	0.0660149	0.119065	0.120643	-0.108358	0.0715753	-0.275971	0.0897899	-0.325054	0.0457949	-0.180691	0.120096	0.0596745	0.0667401	-0.10399	-0.460425	-0.0998663	-0.382847	0.0509099	-0.314789	0.0465585	-0.0863553	0.0645735	-0.108843	0.0364919	0.0166901	-0.108776	-0.0759077	-0.107823	-0.0904072	-0.0739721	-0.0491512
0455.V2	-2.197	0.422871	-0.46919	0.33432	0.747057	-0.244539	0.504693	-0.350602	-0.364715	-0.168109	0.396678	0.494042	-0.126799	0.1537	0.0308496	0.151641	-0.0508062	-0.0672179	0.122947	0.2436	0.209695	0.331135	0.130417	-0.176498	0.12213	-0.118103	0.153063	-0.194899	0.23061	0.120345	0.123405	-0.0946	0.0815943	0.193688	0.0182634	0.085242	0.0753501	0.077126	-0.0628218	0.114621	-0.0629039	0.0557873	0.0231867	-0.0204042	-0.0547467	-0.0865837	-0.0436424	-0.05534	-0.0438898
0457.V2	-1.6433	0.463886	-0.503207	0.160292	0.616168	-0.278986	0.452014	-0.44543	-0.119568	-0.226263	0.350197	0.403172	-0.130633	0.129939	0.0612716	0.0218576	0.12161	-0.17958	0.111284	-0.320475	0.123646	0.111985	0.12417	-0.233544	0.10301	-0.110937	0.0650207	-0.0723908	0.199508	0.0160163	0.106829	-0.119953	0.0620637	-0.198568	-0.042444	0.0391697	-0.17654	0.0805181	0.359227	-0.0235599	0.0321047	0.0599779	0.0261987	-0.139296	0.0218657	-0.100672	-0.0589351	0.117694	-0.0490213
0460.V2	-1.61055	0.480914	-0.448015	0.329554	0.718334	-0.14634	0.474715	0.350579	-0.252358	0.424868	-0.157166	0.281823	-0.110285	0.155244	-0.00327844	0.0911315	-0.0643283	-0.139009	0.16254	-0.136729	-0.126761	0.118275	0.143803	-0.150507	-0.0804199	-0.123959	0.0793721	0.0960285	0.216908	-0.204617	0.0789095	0.191436	-0.362471	0.180887	0.0354678	0.0767625	0.0744548	0.0808658	-0.0690806	-0.141136	0.097476	0.059294	0.0431052	-0.00210473	0.195975	-0.0937238	-0.0137761	0.161773	0.24272
0462.V2	0.586945	0.379846	0.907589	-0.346481	0.27809	-0.476694	-0.654399	0.322131	-0.288561	0.368424	-0.189983	0.397821	-0.121216	0.150787	-0.0744308	-0.0316188	0.176803	0.0280281	0.187667	-0.167507	0.115901	0.275949	0.130744	0.0354861	0.0759778	-0.190483	0.112229	-0.152411	0.168274	-0.232403	0.061086	0.195622	0.0656759	0.117201	-0.000941217	-0.142527	-0.15395	-0.185663	0.344543	0.140915	0.0782284	0.0465226	0.0595709	-0.053965	0.174295	-0.0682383	-0.00946017	-0.0412692	0.241168
0466.V2	0.71354	0.393354	-0.21752	0.96751	-0.464343	-0.58819	0.489154	-0.467896	0.464027	-0.1413	-0.297681	-0.133741	-0.126334	0.143546	0.300867	0.120271	0.17753	-0.102803	-0.33439	0.237477	0.229651	-0.0720198	0.122624	0.138118	0.112214	-0.0560156	0.0578705	-0.228346	0.189114	0.113013	0.103701	-0.0822062	0.0759357	0.0391347	0.0975218	0.133869	0.0451397	0.103779	-0.0530432	-0.165691	-0.063498	0.0533946	0.0779246	0.181808	-0.0514181	-0.0661061	-0.069252	-0.0352988	-0.0398336
0475.V2	0.345531	-2.29287	0.670707	-0.167657	0.0033538	0.315662	0.391572	0.0790367	-0.0987632	0.488123	0.183094	-0.152997	0.756159	0.151353	0.324369	0.124505	-0.029029	0.0771741	0.196127	0.126191	-0.148427	-0.225257	0.0607331	-0.271034	-0.43479	0.229732	0.0660216	0.190903	-0.0151939	0.0873058	0.0952385	0.218107	0.0593661	0.0831747	0.104384	-0.0999379	0.0678701	0.0778835	0.373338	0.124184	-0.0883483	0.0586448	0.0728752	-0.103875	0.214031	-0.043719	0.012703	0.11892	-0.0373589
0490.V2	0.288009	0.404472	0.616208	-0.305251	0.319254	0.31641	-0.296895	0.249882	-0.116667	-0.295323	-0.188931	0.116534	0.722218	0.125141	-0.00331815	-0.651778	0.182683	-0.13036	0.167419	0.167411	-0.244444	-0.252148	-0.271395	0.113169	-0.534679	0.193396	0.0592983	0.0271435	-0.196348	-0.236916	0.0523982	-0.0996869	0.0492015	0.145337	0.110477	-0.103318	0.0773731	0.0706452	-0.0640045	0.118921	0.141408	0.050814	-0.173271	-0.112803	-0.057488	-0.0402165	0.271714	0.14232	-0.046103
0494.V2	0.304524	0.417293	-0.316048	0.113502	-0.588045	0.417036	0.395566	0.349567	-0.452258	0.642489	-0.141057	-0.181878	-0.149355	0.1305	0.296551	0.133227	0.211839	-0.219955	0.14266	-0.187377	-0.182593	-0.0675301	-0.377617	0.0823124	0.0763775	-0.198114	0.0672508	0.147715	-0.0708919	0.105197	0.0788952	0.201911	-0.00641813	0.145767	0.113813	-0.137396	0.0615509	-0.203094	-0.0579076	-0.214976	-0.0794773	0.0509115	0.0820071	-0.0296708	0.189595	-0.0825434	-0.0311008	0.0792764	0.253371
0505.V2	0.560652	0.420194	0.707775	-0.301455	0.446849	0.270629	-0.596885	0.149324	-0.283197	0.492642	0.127143	0.361078	0.647198	0.134337	0.34115	0.029758	-0.289224	-0.047239	0.151155	-0.169667	-0.15671	-0.208254	0.0890327	-0.00173828	0.0768494	-0.166317	0.115304	0.0768822	0.127599	0.111913	0.0969107	0.209173	0.0641225	-0.0488027	-0.256541	0.0717691	-0.210648	-0.140785	-0.0685554	0.148007	-0.11464	0.0411995	0.0657393	-0.116387	0.233456	-0.0650554	-0.0102711	0.149119	-0.0496207
0508.V2	-1.73912	0.36725	0.201542	-0.282771	0.446328	0.366433	0.427678	0.375074	-0.0747271	0.654188	-0.0850664	0.36691	0.721444	-0.431735	-0.0327025	0.0193922	-0.040497	0.695807	0.0987788	-0.100172	-0.116971	0.188925	0.0836702	-0.110196	-0.470266	0.10026	0.0654638	0.164919	0.211309	-0.125154	-0.140452	0.140424	-0.251021	-0.159283	-0.228265	0.0660404	0.0742591	-0.0923593	0.407764	0.0698839	0.142975	0.0199506	0.0242946	-0.00621245	0.101462	0.28932	-0.0581089	0.0572369	-0.0587079
0520.V2	-1.75009	0.455914	1.16078	-0.222086	0.400163	0.320419	-0.528636	0.436947	0.197104	-0.22342	-0.253369	0.34772	-0.110897	0.147451	0.0891652	0.0876707	0.142933	-0.115934	0.0756532	0.127176	-0.240965	0.360588	0.119668	-0.189091	0.131076	0.25423	0.0646236	-0.0957851	-0.192632	0.112163	0.0531142	-0.116773	0.0444709	-0.118665	0.101137	0.0705692	0.082523	0.0624549	-0.0577564	0.0672136	0.191525	0.0445478	0.00792176	0.0530427	-0.063476	0.256672	0.252055	0.104792	-0.0401106
0523.V2	0.562816	0.425809	-0.342863	-0.335659	-0.491077	0.472034	0.359612	0.405661	-0.478249	0.626538	-0.188221	0.428682	-0.141796	-0.627748	0.118332	0.125035	0.146218	0.65113	-0.478035	-0.149697	-0.100601	-0.120892	-0.383558	0.0645488	0.0915562	0.114333	-0.442449	0.119538	0.268051	-0.21263	0.0583284	0.138252	0.0606117	-0.159104	0.0944791	0.104179	0.0636496	-0.20583	-0.050952	-0.189299	0.168643	-0.316141	0.0948034	-0.0585644	0.0800718	-0.0788082	-0.0187785	0.117014	0.291479
0524.V2	-2.20412	-2.50898	-0.613393	-0.580751	0.357357	-0.711656	-0.687698	-0.417975	0.119379	0.254213	0.211347	0.278085	-0.207082	0.100345	0.0589292	-0.75981	-0.253424	-0.23776	0.0573611	-0.198168	-0.162288	0.265072	-0.284345	-0.182834	0.0742242	-0.267497	0.0220512	-0.133935	0.0971683	-0.146004	-0.277475	-0.105816	0.0605603	-0.171818	-0.362975	-0.109698	-0.258286	0.0657644	-0.0831571	0.0551386	-0.0690787	0.0439336	0.017729	0.0692571	-0.0826238	-0.130346	-0.0330149	-0.00251204	-0.0495806
0536.V2	0.682742	0.454957	0.0606158	-0.489234	0.555334	-0.2999	-0.662579	-0.605148	0.124455	-0.178943	-0.390183	0.447369	-0.127852	0.146009	0.0587659	-0.0139003	-0.059986	-0.141434	0.147132	0.224499	0.193436	0.376659	0.123694	-0.244831	0.133117	0.187744	0.0337292	-0.332815	0.156395	0.0968401	-0.324703	0.201862	0.0691315	-0.185256	-0.108101	0.0959964	0.0829566	0.112577	-0.0602025	0.119079	0.0199734	0.0452398	0.124694	0.116719	-0.0673031	-0.0779858	-0.0129255	0.100708	-0.0407953
0537.V2	0.654109	0.447122	-0.221559	0.259591	-0.337196	0.429472	0.351363	0.340491	0.399254	-0.0305955	-0.226268	-0.19428	-0.122562	0.145632	0.0112684	0.218208	-0.00283504	-0.00828733	0.200254	-0.1899	-0.181372	-0.114989	0.117612	0.155695	-0.234151	0.0908962	-0.410325	-0.103333	0.254385	-0.228978	0.0638922	0.187751	0.0483036	0.0626723	0.125941	0.0687048	0.0657005	0.0952618	-0.0629985	0.0287566	0.0597434	0.0608042	0.12441	-0.104197	-0.059921	0.149921	-0.0170124	0.0730098	-0.0486058
0542.V2	0.39392	0.456598	0.102421	-0.437425	0.35659	-0.319003	-0.676471	0.441242	0.203607	0.495925	-0.224693	-0.170741	-0.131883	-0.11874	-0.0540497	0.0757766	-0.3782	0.699283	0.190681	0.153725	-0.179879	-0.102863	0.0859559	0.134671	0.102556	0.170016	0.0241087	-0.166874	-0.0242806	0.0919058	-0.195868	-0.101169	0.0390395	0.0378125	0.12599	0.0761161	0.0643311	0.103799	-0.0552148	0.124783	-0.101513	0.0437524	0.0802784	0.062115	-0.0355134	-0.107722	-0.0235411	0.136544	-0.0511734
0543.V2	0.622217	0.452945	-0.445928	-0.505231	0.674725	-0.262378	-0.737018	-0.385344	-0.0963962	-0.182522	0.356937	0.419509	-0.109788	0.161297	0.0572026	0.0622382	-0.0765193	-0.109857	0.152716	0.226323	0.18439	0.285624	0.133967	-0.198973	0.133427	0.203609	0.0490923	-0.134486	0.184729	0.123163	0.112411	0.204605	0.0724471	-0.141928	0.103899	0.0935004	-0.235424	-0.244044	-0.0688948	0.147224	0.167831	0.0435087	0.0738477	-0.0993142	-0.0661475	-0.0621027	-0.0846938	0.125317	-0.0421979
0549.V2	-1.88665	-2.41976	-0.52409	-0.507263	0.478326	-0.435588	-0.623955	0.0861401	-0.27834	-0.300364	-0.204582	0.0620082	-0.183432	0.115793	-0.0779437	-0.670552	-0.282915	-0.129667	0.089166	-0.13792	0.0962961	-0.104995	-0.189205	-0.257582	-0.22124	0.142261	-0.388287	-0.194372	-0.0361905	-0.168073	0.0620638	-0.0129457	0.106386	-0.178683	-0.363146	-0.111281	-0.265722	-0.0769342	-0.0771004	0.0649189	0.0144514	0.0320084	0.0355493	-0.140531	0.0135638	-0.105538	-0.0832205	0.102437	-0.0540735
0580.V2	0.279224	0.400754	-0.332041	-0.416665	-0.462453	0.344136	0.447171	-0.350379	0.45187	-0.205551	0.377766	-0.296875	-0.139811	-0.0311878	-0.0690656	0.138359	0.177111	-0.120246	0.180982	0.274386	0.126318	-0.117875	0.108074	0.168674	0.122558	0.263176	0.0764306	-0.120175	-0.255149	0.0586813	0.107438	0.0677877	0.0795406	0.139584	0.109501	0.109281	0.0640036	0.0968651	-0.0571213	-0.00559093	0.0961592	0.0513516	-0.170615	0.137189	-0.0506044	-0.0416992	0.00264338	0.13702	-0.0462569
0605.V2	0.606779	0.366058	-0.391574	-0.354945	0.506947	-0.36302	0.475535	0.14075	-0.363174	0.496301	-0.114929	-0.192027	-0.15084	-0.66576	-0.323422	0.139762	-0.258729	0.700766	0.13885	-0.130723	-0.123506	0.0924292	0.103425	0.1118	-0.1223	0.12227	0.0726115	0.146534	0.0410871	0.0944979	-0.159389	-0.0804406	0.125494	0.0678732	0.0400088	-0.144178	0.0672668	-0.207164	-0.0577112	-0.0355825	0.0704856	0.0620833	0.124206	-0.137656	0.095968	0.289207	-0.00596798	0.0851739	0.32089
0607.V2	0.357263	0.303683	0.051306	-0.330131	-0.518106	-0.420079	0.330872	0.333044	-0.396488	0.638155	-0.222565	-0.188212	0.735762	-0.364676	-0.124627	0.14671	-0.218159	0.728373	0.13519	-0.0764156	-0.145737	-0.0768242	0.0836836	0.0481706	0.0977557	0.129148	0.108269	0.145568	0.00700702	-0.193335	0.0326577	0.168421	0.0308211	-0.140837	-0.0058386	-0.145885	0.0392183	0.106104	0.160691	0.128208	0.0423783	-0.273488	0.0787287	-0.0396484	-0.02725	0.199024	0.253996	0.0781786	-0.0606037
0614.V2	0.656435	0.366882	0.046469	0.226422	-0.392282	-0.28565	0.26286	-0.222627	0.451748	-0.150609	0.393945	-0.201912	0.892891	0.134447	-0.427701	0.176389	-0.0621592	-0.139255	0.120488	0.214395	0.143557	-0.129795	-0.305212	0.174895	0.109075	-0.11082	0.0561676	0.0847017	-0.202534	0.110668	0.102474	-0.0764331	0.0800182	0.106356	0.0574501	0.113199	0.0540973	0.104497	-0.0661641	-0.117814	0.0108637	0.0509462	-0.244644	0.178632	-0.0487891	-0.0485117	-0.0401611	-0.047042	-0.0389723
0620.V2	0.492608	-2.6188	0.839716	-0.200842	0.413186	0.406462	0.380038	0.396987	-0.204803	0.668129	-0.202592	0.163	-0.113473	0.154873	0.346045	0.0757655	-0.324841	-0.099355	0.177756	-0.136226	-0.109119	0.412396	0.0893131	-0.163735	-0.174642	0.0628429	0.134504	0.193701	-0.0724786	0.0650954	-0.179796	-0.111697	0.0454941	-0.0605826	0.006572	-0.0823446	0.0754675	-0.164689	-0.061636	0.103472	0.175649	0.0468042	-0.122515	-0.116257	0.177667	0.199742	-0.0343571	0.0549648	0.209347
0622.V2	0.546756	0.45341	0.0635579	-0.290006	0.312782	0.460651	0.348825	0.329767	-0.115972	-0.34836	-0.138064	-0.0735176	0.580591	0.125467	-0.122741	0.0348155	-0.299317	-0.142434	0.188939	-0.214387	-0.206568	-0.0982013	-0.240229	0.121623	-0.271117	0.0784491	0.0696567	-0.0127315	-0.0730624	0.0978684	-0.21566	0.0806836	0.0769766	-0.206918	0.0229512	-0.142525	0.0688912	-0.0704844	-0.0613385	0.108679	-0.0852223	0.0578739	0.10563	-0.112153	0.156232	0.191492	-0.00363132	0.0397845	0.224339
0626.V2	0.142648	0.405783	0.0754012	-0.35192	-0.0879345	0.317472	0.361588	0.0784512	-0.258746	-0.281676	-0.292062	-0.220389	-0.148897	0.141772	0.00152761	0.0250177	-0.332441	-0.200709	0.101653	-0.187064	-0.238754	-0.121853	0.0966327	0.13683	0.089121	-0.252558	0.0559233	-0.0605845	0.213846	0.105928	0.10058	-0.117323	0.111761	-0.214127	0.00972949	-0.000822707	0.0651065	0.0100796	-0.0668973	0.139851	-0.152667	0.0455008	0.0923641	-0.124611	0.223641	-0.0711895	-0.073757	-0.112465	-0.0451552
0634.V2	0.299758	0.404167	0.0343708	-0.315449	-0.59173	0.477993	0.426108	0.374813	-0.208283	-0.272936	-0.168427	-0.197352	-0.121359	0.156615	0.368206	0.147058	-0.310309	-0.134217	0.225857	-0.0654135	0.166407	-0.0886202	0.103792	0.155888	0.114603	0.231007	0.135943	0.0165527	0.252994	0.136741	0.105912	0.192604	0.115871	-0.149728	0.0305934	-0.161609	0.0601685	-0.21916	-0.056239	0.130166	-0.112132	0.0449988	0.114792	-0.161272	0.20486	-0.066815	0.00983495	0.173861	0.173304
0639.V2	0.339369	0.467401	-0.278474	-0.306171	0.413504	0.535533	0.33485	0.383198	-0.13263	-0.292821	-0.156088	0.471605	-0.109939	0.153487	0.329514	0.0794894	-0.306429	-0.190845	0.20347	-0.268627	-0.21401	-0.0647681	0.11639	0.0515145	0.124314	0.249058	0.13651	0.0485952	-0.318873	-0.268798	0.0730315	-0.1217	0.026276	0.108836	-0.00937814	-0.122156	0.0705574	-0.198842	-0.0455969	0.136484	0.0828639	0.0440661	0.083764	-0.162297	0.236386	0.196151	-0.0361103	0.145023	-0.0402823
0642.V2	0.716552	0.359991	-0.229327	0.978478	-0.467419	-0.69393	0.319361	-0.371589	0.45825	-0.180212	0.143252	-0.307239	-0.136556	0.147489	-0.38931	0.163479	-0.114636	-0.162053	-0.397929	0.0126585	0.109011	-0.107897	0.125908	0.16207	0.103529	-0.0937088	0.0492632	-0.245147	-0.227854	-0.243163	0.0874078	-0.0646623	0.0744147	0.0629435	0.054059	0.11566	0.0498482	0.0997061	-0.0573037	-0.124483	0.102227	0.0408497	0.07752	-0.20561	-0.0554646	-0.0418932	0.0139663	-0.0658309	-0.0408902
0645.V2	0.307452	-2.39497	0.906342	-0.181691	0.371671	0.312812	0.267539	0.379408	-0.206291	0.666695	-0.15015	0.320903	-0.145438	0.117763	0.352177	-0.715237	-0.242002	0.542133	0.179607	-0.119708	-0.0982836	0.40371	-0.328502	-0.0907592	-0.409362	0.146915	-0.38625	0.179725	-0.24427	-0.125186	0.0315774	0.162383	0.0393569	0.127289	-0.23149	-0.0625081	-0.192316	-0.138029	0.394957	0.0915206	0.137998	-0.378809	-0.208005	-0.0139948	-0.0531839	0.175437	0.282403	0.0817661	-0.0502071
0649.V2	0.289539	0.438909	0.790742	-0.202261	0.471116	0.242583	0.298727	0.388031	-0.231539	0.52818	-0.174309	0.279843	-0.137234	0.149015	0.375277	-0.671235	-0.27956	-0.102345	0.134772	0.110849	-0.131707	0.44169	0.0951994	-0.124396	0.0975986	0.223404	-0.422534	0.174986	0.167981	0.104021	0.0519543	-0.0851818	-0.280464	-0.0856248	-0.310907	-0.0833079	-0.276938	-0.147374	-0.0732631	0.117369	-0.120463	0.0473131	0.0449257	0.0109428	0.162863	0.244316	0.183173	0.0595134	0.220119
0650.V2	0.277377	0.407372	-0.0954277	-0.335431	0.310075	0.467708	0.318704	0.170105	-0.36469	-0.299753	-0.151869	-0.215486	-0.147738	-0.21422	0.334304	0.0155562	-0.336143	-0.203531	0.172673	-0.251634	-0.191711	-0.0638981	0.0984329	0.0897466	0.103755	0.154897	0.0578475	0.114141	-0.0712879	0.0276221	-0.305288	-0.127408	-0.34268	-0.201449	-0.107723	-0.14475	0.06842	-0.231629	-0.0595326	0.124123	-0.155402	0.041234	0.0769249	-0.19488	0.121449	-0.0990272	-0.0592933	0.113571	0.250836
0663.V2	0.49115	0.364282	0.855978	-0.208524	0.463901	0.280247	0.357038	0.418451	-0.100966	0.46933	-0.170429	0.310934	-0.155649	0.118525	0.361989	-0.742525	-0.290408	0.530468	0.17481	-0.160009	0.0822211	0.422556	-0.426945	-0.179824	-0.0959387	0.147669	-0.424202	0.103477	-0.0278711	-0.138847	-0.16287	0.185249	0.0527511	-0.102397	0.123196	-0.133663	-0.259177	-0.163924	0.373419	0.120083	0.0431884	0.059688	0.0475936	-0.0522986	-0.0435666	-0.079913	-0.0564018	0.105291	0.250233
0669.V2	0.42399	0.443284	-0.376009	-0.337179	0.650207	-0.745526	0.287491	0.327816	-0.239148	0.575375	-0.250671	-0.0563116	0.812594	0.120622	-0.00641658	-0.011518	-0.242682	0.566122	0.19263	0.117971	-0.148601	0.231682	-0.259834	0.0282625	-0.464737	0.114659	-0.404978	0.126458	-0.273385	0.107733	0.045454	0.15768	0.0360019	-0.174358	-0.226242	-0.107724	0.0637676	0.103676	-0.0660857	0.108595	0.101251	0.0613673	-0.281663	-0.0362193	0.0795759	0.169731	0.288444	0.051701	0.25562
0670.V2	0.41715	0.385473	-0.335008	-0.314173	-0.571271	0.451272	0.288896	0.324623	-0.430179	0.468342	-0.134036	-0.0751464	0.876496	-0.633918	0.336494	0.0420801	0.167432	0.714406	0.204459	-0.16042	-0.171866	-0.0762459	-0.285455	-0.262126	0.100642	0.212631	-0.354082	0.163547	-0.246559	-0.185753	-0.129606	0.173373	-0.248137	0.140628	-0.20613	-0.166992	0.0595995	-0.193306	-0.0694755	0.123131	0.150542	0.0477062	0.0793388	-0.0197645	0.0969595	-0.0647325	0.390846	0.0922218	-0.0604795
0671.V2	0.61068	-2.51635	-0.353717	-0.373717	0.522746	0.424931	0.359965	0.34457	-0.117185	0.672142	-0.166056	0.394016	-0.133516	0.157188	-0.00852305	0.00542808	-0.22656	0.0454792	0.14775	0.109446	-0.183963	-0.113578	0.0939403	-0.139188	-0.476575	0.162774	0.0781541	0.186857	-0.267552	-0.13121	-0.150639	-0.109218	-0.224174	-0.198488	-0.286019	-0.0825693	0.0677134	0.0862779	0.411413	0.0940944	0.22267	-0.358362	-0.230788	-0.0506323	0.200595	-0.0715508	0.364975	0.0905319	-0.0389074
0682.V2	0.612386	0.423138	-0.0235473	-0.288272	0.271849	-0.365032	0.406383	0.195452	0.289458	-0.206408	-0.262433	-0.177291	0.821033	0.128449	0.316761	0.0548213	-0.239172	-0.132307	-0.373699	0.0387649	0.114247	-0.0785471	-0.296614	0.0537603	0.103495	-0.0996474	0.102841	-0.245028	-0.238645	0.137496	0.102711	0.0602394	0.0600378	-0.0602173	0.0408118	-0.0804492	0.0446737	0.103504	0.169549	0.0991704	-0.0435533	0.0584568	-0.238664	-0.170776	-0.0546638	-0.0549168	-0.047654	-0.0284554	-0.0382636
0699.V2	0.60177	0.438756	0.639288	-0.254662	0.225774	0.316444	0.310388	0.29348	0.249052	-0.244414	-0.116395	0.370097	0.69101	0.117816	0.00848144	0.0491661	-0.0389819	-0.133584	0.141759	-0.263196	-0.230193	-0.201393	-0.315905	-0.0378227	0.11517	0.185062	0.0418207	-0.186709	-0.205294	0.115782	0.0855815	-0.117987	0.0551591	-0.0707926	0.102214	-0.138266	0.0800202	0.0762255	-0.0594317	0.104483	0.0253308	-0.300572	-0.112166	-0.120244	-0.0732538	-0.057864	-0.0407079	0.0657713	-0.0394719
0704.V2	0.421984	0.452049	-0.295945	-0.282015	0.669307	0.394632	0.290347	0.322065	-0.386514	-0.293712	-0.165656	0.411345	0.78611	-0.605613	0.34307	0.117996	-0.0893299	-0.0963381	0.20449	-0.192658	-0.147945	-0.0204715	-0.244922	-0.17227	0.117703	0.140495	-0.37436	-0.0577883	-0.292358	-0.199404	0.0433409	0.175633	0.0516404	0.189863	0.113741	-0.124153	0.0767726	0.0901622	-0.050791	0.132504	0.104304	-0.25687	0.0908759	-0.0356579	-0.031718	0.181807	0.0205049	0.0445445	-0.0591384
0718.V2	0.681833	0.364898	-0.240379	0.997323	-0.430378	-0.600775	0.236677	-0.167356	0.476372	-0.140367	0.394815	-0.185781	0.838419	0.134709	-0.443905	0.172328	0.172171	-0.122526	-0.312098	0.221014	0.213569	-0.101003	-0.289534	0.171865	0.112531	-0.0735842	0.0776936	0.111263	-0.178511	0.107798	0.102852	-0.0642056	0.0805783	0.0733964	0.089718	-0.0937166	0.0497768	0.101912	-0.0562244	-0.100579	-0.0315585	0.0569507	-0.233134	0.1795	-0.0466708	-0.0425645	-0.0471035	-0.0122763	-0.0378983
0756.V2	0.580707	0.355484	0.146302	-0.289897	0.592079	0.44494	0.318345	0.333582	-0.270201	0.429058	-0.166108	-0.0631381	-0.149925	0.154837	0.353488	0.0353237	-0.0555924	-0.162398	0.181105	-0.0331905	-0.17334	-0.142747	0.111334	-0.206838	0.0944708	0.153837	0.0639132	0.131517	-0.0824662	-0.317067	0.0657271	0.160354	-0.0030048	-0.0730661	-0.0202041	-0.13039	-0.175417	-0.18286	-0.065359	0.127489	-0.13155	-0.353887	0.0869592	-0.00490885	0.164243	-0.0840805	-0.0394081	0.155678	0.209198
0773.V2	0.459144	0.457976	-0.319998	-0.313106	0.563345	-0.629549	0.379717	0.434145	0.243684	-0.22035	-0.251745	0.364661	-0.119296	0.135622	0.351966	-0.171579	-0.253449	0.546306	0.157216	0.187544	0.14056	0.164431	0.104008	-0.204705	-0.57847	0.165688	0.0493401	0.0690626	-0.283588	0.114159	0.0581568	-0.110966	0.0534226	-0.00985564	-0.331222	-0.127557	0.0658424	0.101758	-0.0607728	0.0850382	-0.103219	0.055672	0.0794658	-0.0999211	-0.0425511	0.205596	-0.0417413	0.0748258	-0.0465853
0790.V2	0.52037	0.378829	0.822634	-0.204091	0.343129	0.207953	0.264673	0.354128	0.231494	-0.258883	-0.229222	0.293799	-0.13029	0.14501	0.0634751	0.0519909	0.13965	0.489065	0.153843	0.137915	0.141627	0.308717	0.125478	-0.175518	-0.612764	0.0978221	-0.491776	-0.162075	-0.245251	-0.229779	-0.171746	0.195033	0.0583738	-0.112585	0.106822	0.0826002	-0.274363	0.0793213	-0.0701809	0.0881651	0.210511	0.0589116	0.0455242	-0.0681084	-0.044805	0.18554	-0.0391234	0.0504759	-0.0422529
0792.V2	0.335053	0.405519	-0.279824	-0.484499	-0.184765	-0.238358	-0.461238	-0.339804	-0.247385	-0.198517	0.403405	-0.243198	-0.140743	0.138413	0.0948815	0.129231	-0.0462087	-0.113434	0.216618	0.264865	0.227828	-0.121746	0.0975672	0.19061	0.100484	-0.159282	0.0597494	0.170252	0.224982	0.121696	0.110711	0.191666	0.0772434	-0.144703	0.119369	0.0757568	0.0603708	0.118781	-0.060971	0.153164	-0.10107	0.056458	0.0890892	-0.137415	-0.0650266	-0.0622695	-0.00210612	-0.0554958	-0.053704
0801.V2	0.542245	0.408993	0.605345	-0.190187	0.177901	0.238567	-0.40756	0.118478	0.273722	-0.167602	0.209643	0.36438	-0.118119	0.145789	0.385662	0.0353942	-0.236673	-0.11101	-0.233424	0.204254	0.176665	-0.25384	0.120417	-0.279404	0.123104	0.182395	-0.344495	0.016912	-0.158517	0.124272	0.106467	-0.0882723	0.0558378	-0.0927025	0.111999	0.0827543	0.0854615	0.0749291	-0.0557494	0.113429	0.208986	0.0543539	0.0404267	0.104654	-0.0618889	-0.0478435	-0.0668841	0.0480409	-0.0375588
0805.V2	0.396224	0.407621	-0.272576	-0.301462	0.268186	0.455725	0.28636	0.299414	0.287157	0.528762	-0.160618	-0.180598	0.857746	0.108819	0.292268	0.0574	0.183501	-0.0900837	-0.341814	-0.246691	-0.227403	-0.075958	-0.279258	-0.317099	0.108675	0.251472	0.0635606	-0.105119	-0.235835	-0.241223	-0.202487	-0.0829709	0.0496072	-0.0959058	0.122356	-0.074325	0.0694695	0.0865862	-0.0553776	0.100593	-0.0803313	0.0527025	-0.278083	0.159114	-0.0625712	-0.0659944	0.245378	-0.0342667	-0.0393994
0806.V2	0.29328	0.384083	-0.350544	-0.391351	0.0133882	0.321934	0.257479	0.411712	-0.535558	-0.333991	-0.219193	-0.234789	-0.137452	0.120036	0.273715	0.0523725	-0.173249	-0.183561	0.183869	0.161714	-0.318135	-0.142443	0.0924715	0.00859031	0.0937067	-0.220957	0.0294796	-0.270434	-0.313336	-0.246873	0.0580426	-0.135134	0.0581954	-0.226644	0.104911	-0.121763	0.0529107	-0.204897	-0.0712638	0.124507	-0.131326	0.0362071	-0.283794	-0.218935	-0.0744667	-0.0753627	-0.00827093	0.11028	-0.0560525
0808.V2	0.554765	0.444526	0.729329	0.122204	0.20057	0.349408	0.296371	0.37513	-0.299905	0.601157	-0.20495	0.335961	-0.148718	-0.583695	-0.0323567	-0.742207	0.198248	0.0275861	0.186655	-0.151929	-0.136992	0.368816	0.0931557	-0.242981	0.107576	0.118307	0.0698637	-0.0908817	-0.260708	-0.190827	-0.136135	0.175591	0.0411599	-0.211409	-0.110122	0.0733204	0.0752474	-0.17796	-0.0629639	0.126395	-0.109918	0.054362	-0.23361	0.0169223	0.0933477	0.228603	0.243115	0.059275	-0.05183
0809.V2	-1.54851	-2.24382	1.31447	-0.2113	0.500496	0.435055	0.389733	0.374867	-0.180329	0.552042	-0.101805	0.326833	0.931437	0.146437	0.0763425	-0.686604	-0.0112601	0.0593237	0.0944128	0.131514	0.113431	0.450849	-0.208223	-0.109997	0.118806	0.261071	0.0760378	0.186855	-0.189431	-0.144669	-0.14031	0.198212	0.0583826	-0.132944	-0.259985	-0.0760979	0.0944625	0.0732956	-0.0687375	0.0637493	-0.0612989	0.0623694	-0.0607814	-0.0136684	0.227746	-0.071284	0.267665	0.134215	-0.0330582
0818.V2	-2.29565	-2.70193	-0.481694	0.323341	0.444306	0.403389	0.49294	0.0747173	0.170239	-0.204423	-0.124262	0.32359	-0.158137	0.145141	0.0168585	-0.749107	-0.205321	0.0536755	0.0768324	0.171091	0.170267	0.0895995	0.0876896	0.0974412	-0.129675	0.149159	-0.471298	-0.205856	0.040278	0.0698241	0.0828763	-0.0945239	0.0663601	0.195921	-0.304667	-0.0983601	0.0763451	0.0631059	0.365064	0.0794238	-0.0724831	0.0663491	0.0228156	-0.0526844	-0.054903	-0.0833445	-0.056971	0.130685	-0.0342327
0828.V2	0.350493	0.429176	-0.256075	-0.326856	-0.169907	0.558914	-0.624172	0.191005	-0.22505	-0.223342	-0.206815	-0.140784	-0.113292	0.145052	0.335979	0.0902209	0.177475	-0.0782281	0.213649	0.231835	0.189615	-0.124705	0.11206	0.0158559	0.104296	-0.277385	0.0635189	-0.176948	0.22603	0.117042	0.0944547	-0.104721	-0.414333	0.0996864	0.0158081	-0.122754	0.0697697	0.0910084	-0.0573847	0.153497	0.219114	0.0514431	0.0848106	0.132062	-0.0585882	-0.0645031	-0.0306233	0.118303	-0.0552521
0845.V2	0.487346	0.366824	0.578899	-0.23891	0.200863	0.227663	0.227573	0.315437	-0.374044	0.372706	-0.233576	0.123063	-0.144358	-0.779253	0.0758917	0.0403263	0.200865	-0.185473	0.145997	0.115954	-0.181449	-0.184832	0.0899824	-0.295633	-0.492042	0.139621	0.0555767	-0.174981	0.160402	-0.288917	0.0716948	-0.0938099	0.063412	0.0404992	0.117364	0.065197	-0.292584	0.0618048	-0.0733392	0.128891	-0.146056	0.0499757	-0.164289	0.0310114	0.0883526	-0.0850948	-0.0364407	0.101553	-0.059556
0846.V2	-1.75532	-2.5869	0.154592	0.571692	0.447674	0.385032	0.459036	0.124765	-0.16564	0.637416	-0.0811806	0.408906	0.515392	0.109165	-0.338614	0.0896618	0.159187	0.567749	0.116563	-0.0734183	-0.0893099	-0.145891	0.0608121	-0.165299	-0.0847475	0.144375	0.125005	0.128948	0.16992	-0.0988448	-0.16191	0.199958	0.0566288	0.166982	-0.267609	-0.084154	0.0849261	-0.123484	-0.0603325	0.070899	-0.0638465	0.0455948	0.0211803	-0.0578542	0.155841	0.247948	-0.000983019	0.0278618	0.154046
0848.V2	0.687826	0.460705	0.192739	0.309419	-0.371832	-0.556503	0.344585	-0.358173	0.449284	-0.187183	0.358752	-0.174952	-0.143545	0.126255	0.320997	0.0972429	0.19472	-0.169918	0.153717	-0.130747	-0.291395	-0.132921	0.117565	0.111439	0.103128	-0.23473	0.0547857	-0.00870213	-0.0331478	0.0346356	0.105049	-0.102036	0.0709954	0.123046	0.0512203	0.123465	0.0543833	0.101066	-0.0588178	0.0134307	-0.0728307	0.0575037	0.0693052	0.130253	-0.0666073	-0.0671712	0.0126304	-0.0495149	-0.0398902
0849.V2	-1.55311	0.468282	0.825198	0.180185	0.409039	0.285921	0.374717	0.411698	0.205268	-0.236541	-0.165642	0.376831	-0.106291	0.14633	0.0254446	-0.0829052	-0.0159859	0.0520355	0.112387	-0.236178	0.139572	-0.232076	0.122552	0.0608688	-0.0989993	-0.0594042	0.144672	-0.207774	-0.270045	0.120355	0.0855662	0.226842	0.0627098	0.0670613	-0.0483153	0.0500419	-0.256584	0.0616596	0.405911	0.0818585	0.131162	-0.329027	-0.0282571	-0.0620962	0.0341685	-0.0846421	-0.0458171	0.147357	-0.040206
0855.V2	0.168175	0.392461	0.591364	-0.267415	0.581196	0.44162	-0.556496	0.137277	-0.133286	0.516328	-0.156904	-0.0465164	-0.140594	0.12079	0.36428	0.0533374	-0.330628	-0.113908	0.181629	-0.233208	0.130623	-0.273425	0.0915607	-0.251048	0.0749375	-0.259917	0.048323	-0.110736	-0.185665	0.120246	0.0763122	0.210982	0.0405738	0.101354	-0.0950189	0.0622318	0.0799487	0.078339	-0.0603975	0.128201	-0.107854	0.0469759	0.0791606	-0.0667315	-0.0688427	0.182111	0.270954	0.105194	-0.050577
0858.V2	0.614318	0.381817	-0.337239	-0.35311	0.619623	0.492977	0.372947	0.422607	-0.28343	0.563268	-0.222189	0.46039	-0.133229	-0.531036	0.0948723	-0.0381009	-0.288392	0.060256	0.177053	0.114454	0.0917362	-0.0672736	0.117311	-0.159326	0.102048	0.138518	0.152562	0.18369	-0.268582	-0.20738	-0.180321	0.1797	0.0401947	-0.166492	-0.299465	-0.136358	0.0865627	-0.218649	-0.0630451	0.120659	0.226121	0.0419229	0.0657154	-0.012396	0.0894262	-0.0753713	0.25789	0.116384	0.267184
0862.V2	0.241742	0.391028	0.163896	-0.388478	-0.319172	-0.433715	0.396357	-0.613888	-0.566907	0.0215445	-0.382703	-0.148564	-0.153982	0.157253	0.309487	0.120154	-0.0684758	-0.110664	0.225932	-0.272833	0.172491	-0.0773691	0.123738	0.125128	0.112049	0.151095	0.0768384	0.0600145	-0.260877	0.132919	0.0994972	0.204142	0.0758424	0.146307	0.135946	0.12459	0.0530524	0.130853	-0.0566337	-0.1704	0.044121	0.0547457	0.0883092	0.116039	0.226372	-0.0522012	0.0333257	-0.114725	-0.0446726
0864.V2	0.463281	0.429645	0.738329	-0.263067	-0.282998	0.407751	0.363973	0.384562	0.252661	0.697052	-0.201176	-0.045641	-0.13257	-0.709735	0.031854	0.159675	0.191497	0.693124	0.198556	-0.115286	-0.127999	-0.196224	0.106095	-0.265956	-0.172527	0.135857	0.118559	0.166595	-0.227773	-0.11589	-0.12019	-0.110018	-0.305218	-0.177211	0.095956	-0.140904	0.0568031	-0.145185	-0.0739466	0.104679	0.193661	0.0489394	-0.128613	-0.096081	0.099452	0.215451	-0.0411061	0.103738	-0.0586193
0867.V2	-1.75569	0.486068	-0.485474	0.286399	0.721738	-0.717303	0.519519	0.386795	-0.0930003	-0.0354036	-0.0659437	0.533231	-0.127469	-0.681296	0.0257512	0.169086	-0.218406	0.718367	0.152738	-0.122469	-0.0825173	0.249892	0.109504	-0.105674	-0.195478	0.0867632	0.148757	0.0662243	0.0255023	0.107748	-0.190384	0.191448	0.119721	0.152084	0.0306755	-0.14562	0.0756231	-0.174883	-0.0616795	0.0802921	0.042894	0.0529402	-0.0649227	-0.0402616	0.0938321	0.329521	0.000279843	0.0595515	0.299209
0872.V2	0.0897452	0.275749	-0.465451	-0.731369	-0.733576	-0.629574	0.265628	-0.716566	-0.690458	-0.32908	-0.524313	-0.402656	-0.19968	0.0963934	0.196873	0.0612347	-0.192827	-0.20441	-0.484334	-0.371636	0.12455	-0.143006	-0.45336	-0.383029	0.0777268	-0.254927	0.0175773	-0.211653	-0.296312	-0.271626	0.0636777	0.101635	0.0409052	-0.219092	0.0926818	0.102974	0.0328385	-0.296439	-0.084051	-0.0436906	-0.0164507	0.0298583	-0.292823	-0.246052	-0.0808816	-0.0865133	0.081299	-0.142924	-0.065553
0876.V2	-2.43682	0.274891	-0.603741	-0.641739	-0.396234	-0.427655	0.275797	-0.645955	-0.580022	-0.297002	-0.484738	0.218617	-0.207095	0.100635	-0.0300882	-0.805732	0.0907377	-0.186932	0.087331	0.112018	-0.314565	0.170331	-0.474917	0.0178081	-0.562328	-0.161004	-0.481127	-0.265651	-0.322754	0.059776	-0.277814	-0.0958775	-0.424065	-0.0286523	-0.375297	-0.232372	0.0424724	0.065991	-0.0914062	0.0612541	0.0742482	-0.415694	0.0248495	0.00670919	-0.075397	-0.119677	-0.0453082	-0.116049	-0.0645641
0890.V2	-1.49639	0.268562	1.20281	-0.183959	0.452316	0.214218	-0.322368	0.431544	-0.220507	-0.215877	-0.220357	0.294207	-0.117506	0.137781	0.402795	-0.616877	0.167343	-0.0873519	0.07469	0.176311	0.132714	0.47464	0.108203	-0.147159	0.134578	0.233087	0.0790224	0.041779	0.184157	0.124614	0.0811738	-0.0963735	0.0716244	0.182922	-0.335284	0.0672194	-0.279313	0.0497171	-0.0685129	0.0933573	-0.0941303	0.0521993	0.0120045	0.0239437	-0.0627496	0.295762	-0.0521023	0.065686	-0.0432407
0892.V2	0.577879	0.363186	0.753183	-0.218902	-0.157236	0.481274	-0.451891	0.34503	0.306822	0.602449	-0.181804	-0.188288	-0.132093	0.134834	0.408972	0.122225	0.186026	-0.176254	0.190713	-0.159293	-0.174325	-0.187948	0.108227	0.0772876	0.0870855	0.240498	0.0088865	0.027025	-0.157162	-0.152724	-0.192085	0.188295	-0.223829	-0.108786	0.126896	0.0479453	0.0603158	-0.13415	0.370143	-0.16064	-0.138738	0.0435893	-0.203745	-0.0636097	-0.0686539	-0.0756584	0.375829	0.178773	-0.0446405
0898.V2	-1.36057	0.438281	1.24432	-0.208797	0.513937	0.436869	0.357954	0.351896	-0.311653	-0.310214	-0.0514021	0.373043	-0.138043	-0.608322	0.0774141	0.074097	0.117441	0.668189	0.106257	-0.0992161	-0.135404	0.271639	0.106707	-0.12479	-0.246488	0.111764	0.0815641	0.175976	0.219309	0.0965117	-0.151086	-0.0986312	-0.282391	-0.162532	-0.253482	-0.103724	0.0860897	-0.104094	-0.078965	-0.0979407	0.179861	-0.37761	-0.0701017	-0.011055	0.0974996	0.360515	-0.0583098	0.106761	0.323463
0899.V2	0.613374	0.376883	-0.32979	-0.392587	0.0434902	0.32508	0.462151	-0.310782	-0.545959	-0.238633	0.397179	-0.259794	0.800234	0.133585	-0.0161354	0.125299	0.173496	-0.139092	-0.325102	0.232266	0.21149	-0.0563639	0.0873358	0.127353	0.135895	0.271738	0.0713294	-0.0492056	-0.00681112	0.128036	0.103331	-0.0946809	0.0819357	0.0612053	0.124704	0.115968	0.0675193	0.101072	-0.0582127	-0.0207147	-0.0775638	0.0579734	-0.204229	0.11693	-0.0582218	-0.0459709	0.0233079	-0.0717886	-0.0430578
0900.V2	0.729915	0.392418	-0.210964	-0.394581	-0.0801219	0.5303	0.295891	0.322104	0.333155	-0.215923	-0.119233	-0.151377	-0.155054	0.132145	-0.00592773	0.168417	0.197252	-0.137307	0.1682	-0.343666	0.208871	-0.109777	-0.40028	0.13116	0.128948	0.180897	0.0653111	-0.0809892	0.227905	-0.171538	-0.275975	-0.107965	0.0611029	0.112471	0.126161	0.113888	0.0734918	0.0964968	-0.054979	0.139626	-0.0986073	0.0591461	0.0634391	0.0528883	-0.0537822	-0.0704987	-0.0028103	-0.00804372	-0.0383953
0901.V2	0.629716	0.380913	-0.281409	0.145599	-0.497547	-0.292592	0.458253	0.078225	0.446658	-0.210738	0.263726	-0.255642	0.73189	0.117576	0.284056	0.0567247	-0.122633	0.0733194	0.158799	-0.366739	0.21241	-0.107045	-0.214477	0.0339957	0.101131	-0.136257	0.0512374	-0.2888	-0.220416	0.124403	0.102227	-0.0947529	0.128449	0.134601	-0.0594193	0.0711399	0.0415051	0.115249	0.371879	-0.0291115	0.0869138	0.0479654	-0.131114	0.185062	-0.0594518	-0.0424012	0.00994357	-0.0264883	-0.0425332
0928.V2	0.689752	0.345725	-0.264015	0.866862	-0.5296	-0.617245	-0.44684	-0.198057	-0.563084	-0.215422	0.42133	-0.224141	-0.134973	0.163303	-0.0481158	0.117142	0.155329	-0.120245	0.134162	0.221736	0.217264	-0.112971	0.11192	0.152759	0.126316	0.121726	0.065848	0.190001	-0.0755576	0.10478	0.102684	-0.110505	0.0648761	-0.0384681	0.100478	0.116518	0.0538979	-0.240235	-0.049659	0.147754	-0.0651608	0.0552191	0.0805228	-0.189781	0.153384	-0.0539788	-0.00384683	-0.0332694	-0.0429497
0934.V2	0.393326	0.423196	0.160345	-0.264353	0.401552	0.403163	0.367956	0.293972	-0.30746	0.678821	-0.105778	0.434756	-0.145696	0.146947	-0.0621532	0.0764697	0.186805	0.0698275	0.208461	-0.190052	-0.173446	-0.0991366	-0.457126	0.0782275	-0.149009	0.242708	0.0730382	0.109618	-0.271212	-0.198793	0.0678808	-0.106509	-0.317478	0.0870183	0.133769	-0.106918	0.0769838	-0.184558	-0.0560651	0.106688	0.160149	0.049545	0.0793261	-0.0296089	0.208815	-0.0623571	0.347353	0.0706412	-0.0526284
0945.V2	0.51721	0.378515	0.597735	-0.219638	0.450149	0.330637	0.344253	0.387687	0.246678	-0.243818	-0.169264	0.360386	-0.124418	0.131998	-0.0315176	0.137919	0.128734	-0.177476	-0.357355	-0.22376	-0.225672	-0.144569	0.129842	-0.189574	0.120004	0.155686	0.116725	-0.255228	0.172191	-0.212225	-0.197859	-0.0974459	0.0482377	-0.205254	0.123418	-0.151194	0.0754589	0.0705076	-0.0536672	0.116583	0.203799	0.0576065	0.0422529	-0.0688693	-0.0617128	0.222594	-0.0447024	0.0451147	-0.0404563
0960.V2	-1.54644	0.478019	0.991708	-0.217381	0.497044	0.300964	0.377939	0.341254	0.197255	-0.158836	-0.168566	0.470317	-0.131926	-0.5299	0.372078	0.0760108	0.153069	-0.145856	-0.18766	0.167015	0.168408	-0.219946	0.096824	0.0849359	0.135635	0.195536	-0.345798	-0.157396	0.193509	0.140332	0.111372	-0.0887458	0.0790301	0.123161	0.111956	0.0798092	0.0838179	0.0585222	-0.0490529	0.0925677	-0.082935	0.0510831	0.0190451	-0.101973	-0.0332251	-0.0894009	-0.0363979	-0.0386032	-0.0447808
0962.V2	-1.61843	0.322796	0.954307	-0.245514	0.373288	0.24754	0.35188	0.142987	0.236641	-0.215058	0.177847	0.278456	-0.150178	0.114611	0.0629918	-0.686548	0.134597	0.523645	0.063388	0.136898	-0.281547	-0.250686	-0.453486	-0.18222	0.130465	0.177825	0.0815786	-0.0458078	-0.280703	-0.255443	0.0638656	-0.0944077	0.0588069	0.131285	0.116479	-0.11223	-0.268657	0.0485498	-0.0659065	0.0579988	0.122584	-0.374157	0.00666056	0.0359452	-0.0477553	0.2471	-0.0492806	-0.079344	-0.0378841
0963.V2	0.34744	0.367019	1.03441	-0.220007	0.365361	0.244787	-0.400864	0.122732	0.190464	0.468423	-0.194048	0.315156	-0.130298	0.144667	0.101175	5.14631e-05	0.17861	-0.0921498	0.124653	0.131694	-0.211649	0.33575	0.126307	-0.187249	0.0989041	0.193262	0.0579064	-0.0184916	-0.176014	0.106112	0.0590521	-0.095462	0.0594765	0.157875	0.126512	0.0653225	-0.265335	0.0586897	-0.061104	0.100231	0.17867	0.047663	0.03605	-0.0808211	-0.0568419	0.194788	-0.0609574	0.0770495	-0.0370463
0969.V2	0.745603	0.386772	-0.235059	0.914173	-0.440077	-0.637711	0.27903	-0.210669	0.468658	-0.16363	0.398977	-0.155337	-0.127872	0.1502	-0.377919	0.195644	0.178902	-0.150568	0.127488	0.199143	-0.273865	-0.109586	0.128785	0.167012	0.117433	-0.120647	0.0774417	0.0251871	-0.0255769	0.107356	0.110596	-0.090607	0.0771376	0.125095	0.0424999	0.131778	0.0534412	0.10038	-0.050795	-0.0273768	0.0967585	0.0542583	0.0556565	0.14003	-0.0501865	-0.0601978	-0.0537314	-0.0494939	-0.038468
0990.V2	0.507395	-2.46716	1.0208	-0.179732	0.325452	0.29521	-0.509067	0.326268	0.118404	0.561675	-0.144084	0.2738	-0.149581	0.173073	0.399784	-0.0796869	0.129127	-0.0926517	0.138657	-0.130449	-0.111079	0.435008	0.0956705	-0.114288	0.0935226	0.204566	-0.416257	0.0754436	0.112185	-0.133637	-0.14168	0.189228	-0.244701	-0.0617721	0.114311	-0.082303	-0.255693	0.077129	0.380914	0.104083	0.234249	0.0555023	0.0420139	-0.0232396	0.190709	-0.0771705	0.385423	0.0120851	-0.031676
1000.V2	0.367663	0.38996	-0.241726	-0.397338	0.11085	-0.445087	0.297091	0.326355	-0.447003	0.518458	0.128567	-0.27744	-0.144837	-0.483313	0.0423305	0.1502	-0.0947309	-0.218758	0.140636	0.203561	0.192305	-0.0634376	-0.226995	0.0872872	0.0854101	-0.145536	0.124442	-0.0474254	-0.0790334	-0.289346	0.0790329	0.184829	0.0653164	0.0554269	0.119912	0.107776	0.0564928	0.120591	0.316151	0.154366	0.129817	0.0624138	0.119729	-0.0571434	-0.0347171	-0.0457487	-0.00957358	-0.0905622	-0.0585883
1001.V2	-1.73564	0.419089	1.15845	-0.254507	0.473868	0.309369	0.376797	0.129945	-0.080276	0.262164	-0.203502	0.34227	-0.140767	0.14092	0.0749137	0.0434452	-0.27136	-0.144935	0.0864382	0.146016	0.133533	0.488788	0.124821	-0.167078	0.0808376	-0.254205	0.0303917	-0.198832	-0.0469557	0.116845	0.0864604	0.227092	0.0614201	-0.188611	-0.312635	0.0698654	-0.274102	0.0638623	0.427098	0.0842604	0.199815	0.0553755	0.0149345	-0.0646897	-0.0742516	-0.0874448	0.00172968	0.112661	-0.0446189
1004.V2	0.183351	0.359854	0.803242	-0.217507	0.545901	0.229471	-0.590246	0.0667042	-0.124591	-0.256921	0.208554	0.0109052	-0.116142	0.127916	0.330526	0.142859	0.155137	0.104797	0.141616	0.196634	-0.272618	0.27252	0.111531	-0.20875	0.0899422	-0.332669	0.0676714	-0.180215	0.172015	-0.207437	0.0965021	-0.123849	0.0670822	-0.147315	0.112584	-0.06137	-0.243379	0.0758477	0.347811	0.13914	0.242147	0.03949	0.0548982	0.0704171	-0.0704168	-0.0590506	-0.0738466	0.161435	-0.0538706
1007.V2	0.686266	0.452666	-0.264506	-0.40783	0.165431	0.426644	0.440677	-0.605588	0.317406	-0.205349	-0.406664	0.396872	-0.128686	0.130661	0.108232	0.0680452	-0.248997	-0.157459	-0.263987	0.221043	0.180875	-0.0914095	0.118045	-0.310044	-0.206802	-0.226417	0.0431791	-0.133961	0.221748	-0.27115	0.09207	-0.077768	0.06752	-0.0814475	0.104715	0.0897348	-0.248561	-0.210695	0.397217	0.11587	0.230071	0.0464947	0.0603831	0.157502	-0.0626774	-0.0622064	-0.0535603	-0.0592404	-0.0479918
1009.V2	0.646719	0.397643	-0.28159	-0.474944	-0.225677	-0.412146	0.346349	0.366188	0.301186	0.452372	-0.155806	-0.215117	-0.149012	0.123954	0.314499	0.179179	0.176427	-0.169918	-0.39212	-0.249566	-0.240569	-0.0838299	-0.234134	0.138225	0.0575191	-0.142825	0.0898196	-0.310119	0.181855	-0.237856	-0.241959	0.15539	0.0442341	0.0636537	0.00513785	-0.213533	0.0406489	0.097651	-0.0623882	0.0868155	-0.115128	0.0477436	0.0696451	-0.134095	-0.0667316	-0.108804	0.120272	0.0641469	-0.0465856
1010.V2	0.718525	0.379385	-0.221074	0.947385	-0.480154	-0.60386	0.372065	-0.223106	0.47341	-0.170043	0.401446	-0.269735	-0.142532	-0.0747217	-0.455705	0.181347	0.167364	-0.160385	0.123794	0.224239	0.223576	-0.105632	0.120133	0.175862	0.104122	-0.0971413	0.0754303	-0.262831	-0.00748974	0.0984703	-0.280233	-0.0769344	0.0698557	0.0997212	0.0988267	0.0856688	0.0495925	0.103569	0.141226	-0.124267	-0.0766582	0.0546015	0.106971	-0.0639518	-0.0436395	-0.0771034	-0.0675525	-0.0484617	-0.0478254
1013.V2	0.349023	0.437536	-0.238536	0.265252	-0.506835	0.443103	0.429503	0.415504	-0.258916	-0.282259	-0.247511	-0.147819	-0.123766	0.143667	0.00185059	0.15674	0.191136	-0.00812072	0.228799	-0.213456	-0.282	-0.072834	0.117094	0.086058	0.0844032	0.25386	0.0765211	0.1425	0.277915	0.0900787	0.0874318	-0.131971	0.128315	-0.1995	0.117969	0.0242917	0.0533611	0.0226641	0.129324	0.157681	0.0626336	0.0428935	0.117146	-0.0928681	-0.0587614	-0.0703747	-0.027278	0.188175	-0.0454333
1020.V2	0.337728	0.290329	0.0282157	0.869582	-0.529255	-0.770591	0.242126	-0.284538	-0.631624	-0.297335	0.350479	-0.269127	0.839426	0.142068	-0.392383	0.0686415	0.175456	-0.120102	0.196337	-0.00772949	0.0782198	-0.135403	-0.301417	0.144468	-0.160375	-0.118509	0.0625824	-0.216856	-0.226141	-0.192295	-0.248554	0.0392978	0.0954655	0.0919473	0.0991312	0.0717034	0.0434421	-0.109217	-0.0590431	-0.151294	-0.0466478	0.0590293	-0.274296	-0.183338	0.145859	-0.0521309	-0.0351383	-0.0713037	-0.0475877
1023.V2	0.28584	0.425554	-0.333996	-0.391315	-0.623224	-0.370224	0.420929	0.413627	-0.490815	0.38985	-0.178716	-0.0746557	-0.137174	-0.677407	-0.0920414	0.109883	0.137044	0.691549	-0.475122	0.107512	-0.168221	-0.0669129	0.0766554	0.051163	-0.0859898	0.116461	0.0966058	0.0933636	0.242391	0.0885732	-0.173009	-0.0864469	0.0397113	0.052338	0.082179	-0.176839	0.0373895	-0.0815363	0.153871	-0.197377	-0.0942186	-0.387544	0.0748799	-0.178862	0.0711592	0.294611	-0.0288407	0.103492	0.296717
1026.V2	0.668371	0.472375	-0.241026	0.235803	0.445791	0.308535	0.411953	0.363774	0.29435	-0.242662	-0.14084	-0.0366063	-0.133223	0.127951	0.0469971	0.165654	-0.215874	0.620385	0.16076	-0.222458	-0.275411	0.0827563	0.0990112	0.0646009	0.119259	0.0431714	0.00167727	-0.285366	-0.00183245	0.0990215	-0.235382	-0.102981	0.042854	-0.221385	0.027815	-0.127698	-0.243253	0.0943991	-0.0620541	0.125578	-0.104979	0.020406	0.0663357	0.0995662	-0.0556469	-0.0947464	-0.0785087	0.0101475	-0.0392188
1027.V2	0.515267	-2.53402	0.851492	-0.215388	0.299582	0.366818	0.32644	0.260556	0.136228	0.419437	-0.195843	0.257766	0.842051	-0.533671	0.0725019	0.0596775	0.116706	0.635018	0.141992	-0.0931424	-0.114459	0.345418	0.0554509	-0.103788	-0.412637	0.106729	-0.458656	0.191171	0.159434	0.0529382	-0.133441	-0.0842273	-0.282144	-0.102913	-0.235338	-0.0953799	0.0737556	0.0633513	0.399499	0.0807498	0.146779	-0.409222	0.0475636	0.0726399	-0.0248584	0.22718	-0.0546833	0.013203	0.256978
1031.V2	0.615747	0.452007	0.566305	-0.364817	0.45669	0.28691	0.42863	0.0673813	0.172522	-0.229022	0.211144	0.221403	0.720911	0.12014	-0.0182782	0.0613828	0.144662	-0.154654	0.0964132	0.159189	-0.272809	-0.232167	0.087752	-0.236451	0.0984079	-0.305279	0.0720533	-0.0315332	-0.0714171	0.101937	0.0914095	-0.0993552	0.0677032	0.141582	0.0912907	0.0881751	-0.254872	0.0766174	0.366039	0.128022	-0.0947457	0.052672	0.0361193	0.0543394	-0.0665606	-0.0553924	-0.0603398	-0.076062	-0.0450455
1033.V2	-1.63451	0.37725	1.19357	-0.28445	0.486928	0.431917	0.333454	0.129195	-0.274506	-0.273851	0.196703	0.385029	-0.118564	0.157257	-0.0050179	0.014681	0.163602	-0.0733923	0.107215	-0.162493	-0.187126	0.482862	0.137712	-0.151506	-0.463042	-0.216778	0.0864536	-0.14201	0.214756	-0.21385	0.0881217	0.236903	0.0750196	0.0744536	-0.240745	0.0876353	0.0778488	0.0508456	0.37822	0.0827805	0.18796	0.058272	0.0169838	0.0274818	0.256039	-0.0859491	-0.051254	0.0912699	-0.0499351
1042.V2	0.359412	-2.03212	0.869351	-0.248243	-0.275428	-0.616656	0.337795	0.451175	-0.311586	0.646238	-0.150605	0.355824	-0.145447	0.123107	0.398735	0.20185	0.182301	0.695572	0.211808	-0.129318	-0.145806	0.326866	-0.3445	0.104118	-0.346621	-0.16607	-0.399464	0.0664422	0.179712	-0.119749	-0.125247	0.163365	-0.274303	0.158461	0.131033	0.0848911	0.0501708	0.0839816	-0.0585496	-0.115033	0.135851	0.0588773	0.0812348	-0.0424699	-0.0493017	-0.0962954	0.378124	0.0786222	-0.0526243
1045.V2	0.329359	0.404004	-0.30915	-0.404519	-0.438162	-0.668021	-0.418476	0.131481	0.380691	-0.169562	-0.260616	-0.250759	-0.122386	0.140885	0.115623	0.188604	0.183594	0.571431	0.169804	0.214768	0.178323	-0.0671087	0.117475	0.0954768	0.104074	-0.246621	0.0714636	0.180601	0.217436	0.104473	0.075326	-0.0986305	0.0593837	-0.119554	0.118623	0.0976572	0.0563909	0.0950343	-0.0510963	-0.147309	0.173405	0.0513224	0.0745362	0.166076	0.15927	0.187779	-0.0761447	-0.0726576	-0.0416232
1049.V2	0.285173	0.397032	-0.332946	-0.442503	-0.394586	0.263551	-0.480507	-0.377288	0.415522	-0.177642	0.376897	-0.103257	-0.136537	0.141513	0.11937	0.195453	0.160161	-0.116345	-0.328104	0.245652	0.188774	-0.0647645	0.111465	0.0784183	0.119004	0.289916	0.0718757	0.168926	0.17269	0.104103	0.10269	-0.0918322	0.0695138	-0.0599701	0.0967734	0.101607	0.0703932	0.0833079	-0.059523	-0.150422	0.210809	0.0490971	-0.233628	0.170437	-0.0716785	-0.0523515	-0.0759473	-0.0239583	-0.0427078
1052.V2	0.292862	-2.58292	0.82279	-0.238654	0.387613	0.409843	0.376705	0.24333	0.133065	0.573478	-0.138612	0.121423	-0.141638	0.143757	-0.0417852	0.129271	0.15923	0.542233	0.185748	-0.142717	0.0922172	0.349388	0.0738	-0.148896	0.0866237	0.168365	-0.450348	0.15568	0.165515	-0.163092	0.0454587	0.165505	0.0373807	-0.102249	0.114614	-0.0720014	0.0809463	-0.152062	-0.0548466	-0.151031	-0.107111	0.0590713	0.055487	-0.0517843	0.126902	0.23122	0.238455	0.0128891	0.153082
1053.V2	0.39033	0.368311	-0.269747	-0.278917	-0.346156	0.381768	-0.404596	0.427854	0.374039	-0.204923	-0.214307	-0.128206	-0.152471	0.131958	0.081918	0.141114	-0.21681	-0.146403	-0.309129	0.177562	-0.320813	-0.0471247	-0.398271	0.143623	0.111461	0.210288	0.0436847	0.0705531	0.174141	0.0944083	-0.235241	-0.0853914	-0.222212	0.0882378	0.113114	0.0918212	0.0517768	0.0871193	0.342502	0.117192	0.195458	0.0457113	-0.247964	0.170142	-0.0548273	-0.0778072	0.20855	0.0795153	-0.0431164
1056.V2	0.292241	0.372895	0.541243	-0.284889	0.253123	0.307517	0.255799	0.431785	0.30293	-0.248651	-0.201535	-0.0422183	-0.143661	0.121651	0.341347	0.206491	0.156951	-0.0385886	0.161712	-0.244972	0.159482	-0.238816	-0.355815	0.0982534	0.118997	0.266106	0.0705675	-0.129971	-0.239079	0.105852	0.0678505	-0.113181	0.0466209	-0.0821378	0.113506	-0.110796	0.0685995	0.0685516	-0.0506973	-0.126792	-0.0669891	-0.408552	0.0599461	0.109536	-0.0576677	0.170194	0.234239	0.0939547	-0.0409459
1058.V2	0.393257	0.376954	-0.365082	-0.314217	0.482828	0.417691	0.40834	0.451547	-0.292096	0.48243	-0.261295	0.396279	-0.112216	0.167734	-0.022483	-0.798465	-0.336691	-0.118427	0.170574	-0.22968	0.098443	0.246734	0.121219	0.0678562	0.102252	0.148556	0.0624051	0.101876	0.215389	0.111199	0.0716965	0.178192	0.0464776	-0.04939	-0.368483	0.0700454	0.0856744	-0.225886	-0.0603014	0.125348	0.224736	0.0439328	0.0639726	-0.0327676	0.187562	-0.0673814	0.228628	0.0427687	-0.0436142
1062.V2	0.338686	0.409516	-0.246827	-0.343218	0.410348	-0.615447	-0.39746	0.207355	0.36066	-0.153977	0.26073	-0.191282	-0.137193	0.142155	0.0894195	0.208621	0.138896	0.588585	-0.311166	0.235476	0.191139	-0.0961678	0.0982281	0.150246	0.125262	0.201849	-0.334444	0.16082	-0.159078	0.119411	0.091992	-0.0686846	-0.345526	0.1928	0.124914	-0.0995459	0.072681	0.09982	-0.0542479	-0.108671	-0.0909607	0.0577948	-0.244157	0.161929	-0.0419154	-0.0602885	-0.0856873	-0.0425864	-0.041308
1068.V2	0.422782	0.42658	-0.28256	-0.405394	0.634811	0.315383	-0.596609	-0.415086	0.300177	-0.209762	0.347425	-0.0177072	-0.141427	0.140689	0.13952	0.206975	0.159499	-0.11323	0.14353	0.249163	0.201058	-0.123375	0.10387	-0.237092	0.121348	0.276138	0.0750492	-0.0710063	0.152286	0.119555	0.107943	-0.113171	0.0686558	-0.0729951	0.129406	-0.103489	0.0875167	0.0868942	-0.0542921	-0.170842	-0.117969	0.052725	0.0674139	0.12406	-0.06009	-0.0638478	-0.0846997	-0.0341716	-0.0406892
1073.V2	0.490783	0.441973	-0.266357	1.07038	0.201945	-0.549624	-0.520304	-0.193048	0.261913	-0.142743	0.388379	-0.0755266	-0.1313	0.132276	-0.493725	-0.0594326	0.182327	-0.133104	0.126319	0.216429	0.205521	-0.10015	0.117745	-0.333108	0.110081	-0.240346	0.073477	0.129795	0.126826	0.0991679	0.113356	-0.102637	0.074948	0.118918	-0.0498042	0.0930084	0.0733755	0.0903942	-0.0464985	0.135701	-0.0618261	0.0471151	0.0691862	0.113467	-0.0530533	-0.0601903	-0.0752997	-0.0295211	-0.0411754
1085.V2	0.671382	0.375046	-0.264094	0.911543	-0.471644	-0.26709	-0.672452	-0.188083	0.321578	-0.231554	0.368241	-0.291151	-0.149108	-0.225827	-0.353871	0.178489	-0.0880842	-0.140906	0.159023	-0.0386934	0.166146	-0.105177	0.106408	0.181315	0.0925555	-0.181135	0.0500251	-0.394942	-0.182659	0.101335	0.097269	-0.0905985	0.0614424	0.0951975	0.0593794	0.103437	0.0500708	-0.102303	0.172314	-0.085899	0.0389505	0.0398178	-0.234742	0.157888	-0.0410661	-0.0509581	-0.0732058	-0.0400972	-0.0565286
1086.V2	0.664822	0.368904	-0.276113	-0.477172	0.562949	0.284189	-0.548403	0.120764	-0.204085	-0.242176	-0.292063	0.31975	-0.160969	0.115904	0.0163291	0.029234	0.128742	-0.131912	0.111059	0.184063	-0.34307	-0.101745	0.102078	-0.280168	0.0954578	-0.323555	0.0658303	0.0287417	0.170394	0.102432	0.0880937	-0.108626	0.0702575	-0.120979	-0.284322	0.0903098	-0.296145	0.0739963	-0.0747489	-0.218582	-0.145658	0.0447905	0.0550971	0.0739522	-0.0766722	-0.0939097	-0.0720329	-0.0850618	-0.0533795
1087.V2	0.734831	0.403754	-0.223044	0.962091	-0.402808	0.26492	0.306073	-0.376522	0.446177	-0.169422	-0.414648	-0.266917	-0.140769	0.139061	-0.377737	0.169645	0.159475	-0.157913	-0.320647	0.197485	0.196118	-0.0822452	0.11716	0.182136	0.1095	-0.202814	0.0721614	0.0422927	-0.00318393	0.103552	0.0923581	-0.0903261	0.0699271	0.163425	0.0977955	0.0788167	0.0603333	0.0797309	-0.0521505	-0.0221094	-0.073288	0.0537358	0.10692	0.143333	-0.0545295	-0.0659546	-0.0550603	0.10834	-0.0388878
1089.V2	0.756599	0.428507	-0.169272	1.02644	0.626217	-0.626382	0.443544	-0.469229	0.350961	-0.188741	-0.0939747	-0.0443974	-0.140271	0.129421	-0.42854	0.189005	0.171326	-0.162405	0.176598	-0.309176	0.183591	-0.102883	0.118136	-0.29005	0.101816	-0.20313	0.0652007	-0.0954081	-0.0078303	0.115585	0.109219	-0.103485	0.0754723	0.110025	0.096954	0.0311904	0.0600614	0.0937908	-0.0512613	-0.14832	-0.0663292	0.0509215	0.0700135	0.128645	-0.0596886	-0.0623775	-0.0696457	-0.0533312	-0.0427609
1116.V2	0.140965	0.296111	0.444	-0.303514	0.127514	0.250515	0.19555	0.222924	-0.340771	0.481559	0.0755796	0.279172	-0.173145	0.0983705	0.0167691	-0.000760144	-0.316796	-0.206965	0.134245	-0.228298	-0.247646	-0.283746	-0.404195	-0.359241	0.0647171	-0.338913	-0.44785	-0.177711	0.113647	-0.241986	-0.228197	0.153406	-0.379294	-0.123297	-0.343837	0.048347	-0.302458	0.0590721	-0.083258	-0.203031	-0.12713	0.0402835	0.0360887	-0.0539358	-0.0787797	-0.108384	-0.0794983	0.0300421	-0.0607116
1149.V2	0.686181	0.406803	-0.237304	1.00356	-0.37435	0.184814	-0.486251	-0.248438	0.429211	-0.186837	0.371456	-0.248105	-0.135987	0.138261	0.293245	0.186636	0.182085	-0.122135	-0.334762	0.213851	0.200854	-0.102761	0.116281	0.189221	0.105922	-0.224864	0.06683	0.18987	0.132697	0.0904189	0.100342	-0.116338	0.0683951	-0.084014	0.0957498	0.110277	0.0668002	0.0748021	-0.0526517	-0.178573	-0.0899394	0.0450832	0.0685141	-0.187594	-0.0567497	-0.0613454	-0.0826571	-0.00450777	-0.0414407
1159.V2	0.688591	0.366022	-0.384836	-0.536759	-0.414219	-0.586466	-0.485883	-0.328723	0.46317	-0.14789	0.385389	-0.19537	0.803923	0.149288	0.332909	0.174107	0.173891	-0.106321	-0.364328	0.218205	0.192166	-0.102392	0.0875258	0.174004	0.105083	-0.179816	0.0620142	0.221952	-0.0311001	0.109999	0.0976056	0.12991	0.076319	0.149108	0.0996937	0.116922	0.0521099	0.0997906	-0.0572325	-0.127005	-0.0569381	0.0511793	0.13727	0.178778	0.186593	-0.0571907	-0.0754686	-0.0304886	-0.0409015
1167.V2	0.352748	0.351292	-0.347474	-0.473462	-0.428472	-0.600426	-0.442979	0.111257	0.425296	-0.158768	-0.306375	-0.25092	-0.1656	0.125095	0.117415	0.172358	0.167143	-0.151397	-0.346257	0.208048	0.182786	-0.11218	-0.354515	0.185358	0.0959219	-0.219928	0.0707515	0.203604	0.189522	0.112708	0.0837156	-0.0696614	0.0648895	0.040026	0.110894	0.0967709	0.0461672	0.0923713	-0.0487904	-0.125624	-0.0662739	0.0487371	0.0772062	0.192892	-0.053213	0.242794	-0.00149486	-0.0867241	-0.0470371
1210.V2	0.434772	-2.49826	0.132485	-0.395025	0.357487	0.302318	-0.617859	-5.83381e-05	-0.23588	-0.0596374	0.115257	0.214051	-0.188866	-0.811891	-0.0749754	-0.703611	-0.283232	-0.226839	0.12068	-0.158897	-0.141945	0.280572	0.0617433	-0.150781	-0.499667	0.0635686	-0.447749	0.0132382	0.117133	-0.147704	-0.277543	0.135896	-0.389828	-0.127233	-0.265481	-0.11821	-0.301333	-0.208438	-0.0831623	0.101158	-0.132729	0.0393724	0.0420549	-0.0597829	0.103468	-0.110819	-0.063057	-0.00939139	-0.0589018
1215.V2	-2.36101	0.466046	-0.48786	0.282094	0.484572	-0.118647	0.476073	-0.596088	0.233251	-0.137724	-0.370642	0.363118	-0.129735	0.142292	0.0734762	-0.72042	-0.0515983	-0.145334	0.096919	0.203667	0.17801	0.262999	0.132971	0.015761	0.123109	-0.250835	0.146685	-0.182073	0.20632	0.107996	0.102989	0.166865	0.0779876	0.162062	-0.339821	0.0854393	-0.227793	0.069367	-0.0798093	0.0898457	0.102753	0.0610529	0.0843715	0.0784204	-0.0670664	-0.100259	0.00754513	-0.0549464	-0.0377979
1243.V2	-2.36084	-2.55722	-0.592622	-0.457268	0.334908	0.260444	0.192043	0.277687	0.0301713	-0.26867	-0.273335	0.207417	-0.191564	-0.689626	-0.0579127	-0.752565	-0.139099	-0.255404	0.0611359	0.0911636	-0.250052	0.213535	0.0595053	-0.151757	-0.619392	0.0591741	-0.501287	-0.0986206	-0.292899	0.0619876	0.0592031	-0.0891755	0.0545671	-0.218905	-0.294686	-0.0905706	-0.232816	0.0492444	-0.0847242	0.0509689	-0.109905	-0.434064	0.019583	0.0572728	-0.041365	-0.132555	-0.051838	-0.00637306	-0.0512707
1269.V2	0.216275	0.334139	-0.310683	0.191754	-0.522522	-0.353803	-0.579828	-0.55741	0.273899	-0.218221	-0.354394	-0.294033	-0.162271	0.122926	-0.0783257	0.075865	-0.0937997	-0.173199	0.168242	0.192573	-0.358438	-0.0851679	0.0936263	0.0492452	0.0873115	-0.219966	0.0398102	0.182202	-0.0649349	0.0960779	0.08542	-0.0977357	0.0550029	-0.0377989	0.0231388	0.0993904	0.0512365	-0.108044	-0.069976	-0.0594855	-0.109828	0.0403593	0.0576328	-0.072361	-0.0687587	-0.0850978	-0.0877597	-0.0786109	-0.047798
1286.V2	0.25111	0.333147	0.118447	-0.348965	-0.623526	0.346082	0.307506	0.262325	-0.256729	-0.114036	-0.18483	-0.221627	0.616529	0.107523	-0.0348509	0.0136564	-0.317653	-0.131144	0.163699	-0.267244	0.107279	-0.127757	0.0759963	-0.33233	-0.528849	0.193407	0.0380543	-0.309715	-0.325724	-0.245886	0.0650058	-0.127377	0.0483122	-0.213665	-0.121457	-0.176674	0.0476264	0.0858892	-0.0784481	0.115171	0.109741	0.0332729	-0.250489	-0.190577	-0.0725774	0.0669253	-0.0322091	0.0900892	-0.0562696
1319.V2	-1.81716	0.370195	1.00121	-0.395709	0.416238	0.261737	-0.62704	-0.39888	0.209688	-0.181381	0.348301	0.311367	-0.182091	0.122089	0.0333142	0.0499429	0.152081	-0.112395	0.0670717	0.173936	0.173979	-0.267848	-0.3823	-0.226689	0.121783	0.246018	0.0499588	-0.179688	0.133687	-0.224733	0.0937896	-0.104779	0.06833	-0.141129	0.115224	0.0722832	-0.314113	0.0565895	-0.0701537	0.0862117	-0.0808909	0.0435168	0.0117331	0.059964	-0.0641598	-0.0867232	-0.0221287	-0.0423953	-0.0394157
1327.V2	0.182341	0.283521	-0.415353	-0.48419	-0.629127	-0.775363	0.316222	0.260735	-0.646196	-0.329878	-0.248604	-0.326474	-0.180884	-0.743939	-0.0726801	0.141393	0.127364	-0.124733	-0.465926	-0.220803	0.0854785	-0.115402	-0.381771	0.0430969	-0.489465	0.0998477	-0.438956	0.0058087	-0.331111	-0.253348	0.0554499	0.103645	-0.367479	-0.16401	0.0844985	-0.195759	0.0310893	-0.244692	0.372875	-0.131602	0.0784459	0.0489836	0.0510656	-0.0832287	0.0908239	0.198416	-0.0488945	-0.12416	-0.0712254
1342.V2	0.640358	0.383196	-0.250768	0.890667	-0.385024	0.233152	-0.498768	-0.331057	0.418638	-0.181764	-0.409719	-0.214899	0.712832	0.126933	-0.348731	0.171139	0.162654	-0.123163	-0.303077	0.181335	0.187302	-0.103716	0.0804438	0.181127	0.101541	-0.205587	0.0722385	0.191893	-0.0830703	0.0902866	0.0822275	-0.0956801	0.0731616	0.144254	0.0869271	0.0999228	0.0607292	0.0735612	-0.0553901	-0.149905	-0.0647801	0.0476916	-0.243407	0.140622	-0.0568786	-0.0474349	-0.0716474	0.0868504	-0.04069
1361.V2	0.713443	0.388712	-0.234587	0.945932	-0.378489	0.316906	-0.449696	-0.192534	0.286292	-0.197694	0.37344	-0.241753	-0.132226	0.167407	-0.390961	0.174872	0.1899	-0.124479	-0.374683	0.187432	0.179136	-0.104094	0.121441	0.16384	0.101143	-0.187902	0.0723584	0.195363	0.158708	-0.209814	0.0839943	0.196886	0.0623276	0.105505	0.10041	0.126314	0.0655057	-0.054298	-0.0506541	-0.168666	0.117809	0.0458134	0.0835031	-0.165434	0.162903	-0.0518697	0.130156	-0.0272247	-0.0378535
1362.V2	-1.75707	0.465486	-0.0284075	0.60353	0.459713	0.281528	0.414015	0.339451	-0.293185	0.611834	-0.241731	0.33207	-0.137149	-0.627204	-0.439061	0.146505	0.129539	0.642477	-0.296095	-0.110886	-0.11565	0.203655	-0.206401	0.0682755	-0.10683	-0.0283126	0.0269665	0.10722	0.204846	0.0896744	0.0596122	-0.0817269	0.055165	-0.146488	0.0821519	-0.123896	0.0723769	0.0210826	-0.0568661	-0.129037	-0.0630287	-0.427511	0.0701811	-0.0410627	0.0879303	0.3003	-0.0069576	0.0245674	0.314018
1366.V2	0.63555	-2.62721	0.6281	0.680617	0.374948	0.205776	-0.464601	-0.184736	0.173244	-0.1832	0.302313	0.255388	-0.129555	0.145914	-0.334138	-0.0716996	0.157289	-0.0887915	0.114803	0.203684	0.181059	0.22133	0.0861638	0.117728	0.109705	-0.272605	0.0741075	0.105956	0.111041	0.0753473	0.112299	-0.113841	0.0794932	0.167817	0.093998	0.0649387	0.0868029	0.0672799	-0.0463336	0.133574	-0.0815977	0.0527943	0.054351	0.0884984	-0.0563279	-0.0499607	-0.0763375	-0.00860562	-0.0350708
1374.V2	0.740966	0.194696	-0.279765	0.968841	0.533115	-0.0582814	-0.677642	-0.215612	0.242419	-0.171929	0.309906	0.368248	-0.147679	0.1466	-0.39873	0.0571508	0.153585	-0.0960086	0.129506	0.193434	0.169191	0.240975	-0.399961	0.131609	0.109468	-0.222789	0.0671821	-0.190846	-0.112155	0.104547	0.105021	-0.0952364	0.0805418	0.145516	-0.303571	0.101651	0.0731103	0.0930921	-0.0536804	0.136753	-0.0513182	0.04976	0.0607966	-0.12635	0.175136	-0.0467387	-0.0811145	0.0753281	-0.0389952
1386.V2	0.52597	0.400606	0.358362	0.676898	0.393972	0.175033	-0.4584	-0.23783	0.264218	-0.183302	0.335305	-0.114163	-0.135842	0.131318	-0.41563	0.0694861	0.145636	-0.102536	0.102105	0.186292	0.201562	-0.255558	0.11388	-0.281307	0.100553	-0.306571	0.0739258	0.0718429	0.0961883	0.0918986	0.102986	-0.107195	0.067923	0.125716	0.0861771	0.0658114	0.0834739	0.056401	-0.0553059	-0.203495	-0.0934065	-0.31192	0.035313	0.0728301	-0.0599351	-0.06323	-0.0645955	-0.0364245	-0.0427277
1399.V2	0.677774	0.462272	-0.200989	0.973192	0.682876	-0.110672	0.430592	0.0608221	-0.44886	0.372291	0.259362	0.0294786	-0.128475	0.136359	-0.386528	0.193963	0.197446	-0.118207	-0.360801	-0.202457	-0.19926	-0.126506	0.134338	0.127639	0.0847817	-0.191026	0.0863884	-0.0171026	-0.206209	0.122104	0.104202	0.17177	0.0772937	0.0566089	-0.333791	0.0990132	0.0661331	0.0990277	-0.051993	-0.198101	-0.0690086	0.0510795	0.080365	-0.171394	-0.0686688	-0.0627672	0.0119073	-0.0780394	-0.0515715
1401.V2	0.569022	0.393615	-0.357498	-0.497581	0.392505	-0.345007	0.459047	-0.3722	0.181712	0.417817	0.319274	-0.167285	-0.165092	-0.372987	-0.416432	0.125111	0.17218	-0.061802	0.208832	-0.164571	-0.185777	-0.114114	-0.168807	-0.274032	-0.114593	0.167701	0.102887	0.137301	0.190145	0.0999876	0.105938	0.104434	0.0624923	0.18243	0.09582	-0.166691	0.0643081	-0.0629419	-0.06394	-0.113298	-0.07118	0.0588604	0.0848739	-0.130113	-0.0327814	-0.0817117	-0.02243	0.0779659	0.306356
1413.V2	0.285416	0.360946	-0.302115	1.03649	0.488254	-0.13645	-0.521432	-0.21757	0.257318	-0.150025	0.345055	0.0959816	-0.129604	0.149651	-0.425434	-0.593059	0.167183	-0.106898	0.121384	0.209776	0.197683	-0.0921737	0.11525	0.155576	0.114083	-0.23744	0.0753535	0.126155	0.125417	0.104715	0.110399	-0.0924271	0.0773414	0.142383	0.0967894	0.0930098	0.0743204	0.0900192	-0.0461978	0.142028	-0.0714098	0.0527768	0.0690349	0.0966618	-0.0492833	-0.0547359	-0.0801604	-0.0280875	-0.0393747
1416.V2	-1.65683	0.377142	0.988279	-0.32699	0.474034	0.273158	0.174434	0.303023	-0.376476	-0.306321	-0.237899	0.275434	-0.155549	0.11269	0.0239485	-0.678231	-0.263672	-0.212328	0.0556552	-0.163906	-0.176209	-0.213118	0.0944198	-0.195596	-0.596227	0.088694	-0.4747	-0.163547	-0.30238	-0.27044	0.0574976	-0.111254	0.0511426	-0.211967	-0.339023	-0.141857	0.0771838	0.0450779	-0.076436	0.0648889	-0.129276	-0.377198	0.0194454	-0.141578	-0.0737051	0.270443	-0.0572308	0.0393596	-0.059531
1419.V2	0.624801	0.328961	0.553765	0.589211	-0.439037	0.503396	-0.489746	-0.362752	-0.470971	0.501604	0.122372	-0.119438	-0.118522	0.166756	0.07965	0.163454	0.212554	-0.123145	-0.481539	0.154062	0.121743	-0.233817	0.129572	0.131197	0.0914084	-0.11175	0.0684475	-0.160524	0.191508	-0.225007	0.0825447	0.172201	0.0706757	0.109603	0.118764	0.102475	0.0658878	-0.177693	-0.0528514	0.152043	0.17045	0.0419979	0.111313	-0.0551895	0.159358	-0.0508984	-0.0135168	-0.068222	-0.0458193
1425.V2	-1.54471	-2.38114	1.21388	-0.263895	0.401649	0.363331	0.30299	0.274512	-0.181729	0.294636	0.140708	0.264392	-0.147615	0.1746	0.0525092	-0.692739	-0.259416	-0.0860413	0.0801936	0.118273	-0.163496	0.471998	0.0838878	-0.126141	0.116937	0.195036	-0.456567	0.138566	-0.200329	-0.107264	-0.150234	0.194735	0.0623466	-0.173596	0.126245	-0.0720267	-0.284852	0.0737089	-0.0697164	0.065352	-0.103569	0.0532231	-0.0638163	-0.0276151	0.185368	0.223834	-0.0274761	0.129623	-0.0338609
1427.V2	0.615211	0.394101	0.103655	0.807252	-0.347809	0.213335	-0.466954	-0.191727	0.388327	-0.187332	0.361545	-0.242833	-0.135414	0.142656	-0.397889	0.170995	0.169904	-0.127948	-0.333865	0.190032	0.194818	-0.140227	0.112665	0.164753	0.0987072	-0.227211	0.0727483	0.201918	0.136896	0.0955534	0.101971	-0.100146	0.0699733	0.111207	0.0970313	0.0970573	0.0649475	0.0683919	-0.0537182	-0.183523	-0.0918508	0.0463303	0.0610783	-0.145284	-0.0573733	-0.0612119	-0.0735992	-0.0263913	-0.0417339
1429.V2	0.273702	0.373082	-0.327983	-0.46685	-0.432121	0.228511	-0.606745	-0.40542	0.381597	-0.196763	0.332887	-0.309947	-0.148961	0.132567	0.107173	0.175464	0.159867	-0.138266	-0.343238	0.222898	0.145377	-0.0708218	0.0944488	0.175287	0.0966439	-0.273821	0.0605421	-0.213113	0.150073	0.102396	0.0975728	-0.10365	0.0639079	0.0900619	0.101014	0.0991124	0.0633086	0.0820856	-0.0618034	-0.160539	-0.139344	0.0440605	0.070353	0.159254	-0.0693904	-0.0682793	-0.0967023	0.0566041	-0.0521005
1430.V2	0.359627	0.337759	-0.314298	-0.365892	0.456008	0.284123	0.293569	0.307725	-0.323768	0.628082	-0.195506	0.283211	-0.163651	-0.765582	-0.0749567	-0.748335	-0.240924	-0.199149	0.147828	-0.157021	-0.146729	-0.0633313	0.0749635	0.0509301	-0.464637	0.075468	-0.485934	0.137443	-0.273876	-0.189105	-0.159053	0.131924	0.0557753	-0.196384	-0.30002	-0.0957644	-0.281054	-0.203185	-0.0755758	0.10723	-0.135587	0.0560139	-0.21857	-0.016694	0.103261	-0.0932304	-0.0538125	0.06123	-0.064884
1431.V2	0.112171	0.286993	-0.416471	-0.716424	-0.664729	0.277273	-0.743683	-0.627413	-0.403291	-0.274226	-0.463694	-0.189953	-0.171251	0.102326	-0.0271371	0.0966366	0.125493	-0.163956	-0.340144	-0.31657	-0.290822	-0.136507	0.0863679	0.0475648	0.0794002	-0.29594	0.0740755	-0.399473	0.176667	0.085321	0.0838061	-0.105201	0.0598977	0.0998284	0.0743384	-0.145133	0.0501739	0.0710756	-0.0671536	-0.167453	-0.14424	0.0390539	0.0633404	0.127679	-0.0859142	-0.0902312	-0.0137893	-0.125312	-0.0608538
1441.V2	0.691754	0.398936	-0.365046	-0.559529	-0.422285	0.3119	-0.468402	-0.278252	0.39539	-0.199165	0.338107	-0.228021	0.803271	0.121272	-0.290298	0.189582	0.169781	-0.128968	0.14048	0.201833	0.209389	-0.0760399	0.0835923	-0.358233	0.0962312	-0.273277	0.0717033	0.17324	0.139701	0.101067	0.0986708	-0.103464	0.0695756	0.114213	0.0189092	0.116511	0.0645468	-0.0630533	-0.0596176	-0.150591	-0.0876007	0.0457275	0.0812126	0.133356	-0.0617652	-0.0570798	-0.00537312	-0.0499701	-0.0491736
1469.V2	0.528572	0.395134	0.634623	-0.312389	0.115268	0.173455	-0.507092	0.0957864	0.152139	-0.213991	-0.222108	0.0252363	-0.148192	0.137281	0.0509855	-0.67492	-0.31711	-0.0320925	0.0904905	0.168456	0.151157	-0.231596	0.111784	-0.313113	0.117469	0.222848	0.0504026	0.00823212	0.119821	0.0852466	-0.320276	-0.102943	0.0474558	-0.152526	0.101513	-0.143217	-0.30318	-0.165534	-0.0732879	0.105075	0.075344	0.0517526	0.0369402	0.0538778	-0.0671939	-0.102461	-0.064868	0.0308708	-0.0429455
1494.V2	0.614113	-2.64393	-0.371372	-0.362233	0.335683	0.238866	0.464527	0.334346	0.208596	-0.242978	-0.126776	0.337236	-0.126282	0.136893	-0.00656153	-0.800015	-0.215312	0.534969	0.135005	-0.171504	-0.17972	0.22145	0.0912499	0.103544	-0.545924	0.149364	0.0785614	-0.0246362	0.220399	0.0774416	0.0628175	-0.0920531	0.0628135	-0.0847915	-0.306861	-0.107723	-0.262152	0.0898773	-0.0660999	0.0959158	0.1904	0.0590724	0.0678922	0.140271	-0.056186	0.206397	0.00317177	-0.00329147	-0.0446823
1515.V2	0.729289	0.385319	-0.220661	1.08344	-0.424251	-0.293371	0.443915	-0.49673	0.473408	-0.185974	-0.489455	-0.288026	-0.13537	0.134889	0.127793	0.167665	0.168896	-0.121082	-0.32898	-0.332297	0.188991	-0.106362	0.119559	0.141706	0.109716	-0.0819806	0.065175	-0.272349	0.204166	0.114319	0.0995438	-0.0838296	0.0670725	0.128151	0.099711	0.0970559	0.054244	0.0980207	-0.0534282	-0.15432	-0.0681525	0.0557303	0.124461	0.178954	-0.0592822	-0.0673178	-0.0704629	-0.0584344	-0.0386449
1526.V2	0.621647	0.36749	0.201654	-0.340817	-0.451434	0.416199	0.256824	0.16682	0.430357	-0.223573	-0.144758	-0.259215	0.69835	0.128884	0.311305	0.190091	0.191325	-0.141045	0.169217	-0.302117	0.1971	-0.131479	0.0905985	0.143646	0.119241	0.173226	0.0634402	-0.0234702	-0.205882	0.126263	0.0856919	-0.120953	0.0658032	0.104398	0.108382	-0.171851	0.0574726	0.0836382	-0.0572323	-0.127706	0.0376266	0.0516799	-0.206737	-0.168998	-0.0615455	-0.0456429	0.00489208	-0.0180844	-0.037298
1532.V2	-2.13205	0.397463	-0.385252	1.11668	-0.366345	-0.548169	-0.496598	-0.214042	0.407297	-0.135476	0.417622	-0.202112	-0.13359	0.145253	0.205859	0.172279	0.186078	-0.122267	0.0993559	0.224566	0.202519	-0.101936	0.121325	0.121566	0.113682	-0.109667	0.0778313	0.25266	0.0469844	0.108768	0.110957	-0.091845	0.0749588	0.091324	0.0987666	0.109078	0.05888	0.0736384	-0.0522589	-0.100552	-0.0459046	0.0537967	0.0650527	0.145042	-0.0549846	-0.0877144	-0.0549522	-0.0407113	-0.0386218
1540.V2	0.655114	0.426126	-0.391585	-0.579891	-0.49057	0.272696	-0.536985	-0.356572	0.402938	-0.209914	0.362892	-0.252605	-0.156379	0.130348	-0.0368011	0.108255	0.17269	-0.12687	0.122596	0.222368	0.209216	-0.117012	0.102157	0.0399566	0.102868	-0.298381	0.0752344	0.181717	0.16051	0.0962364	0.0992276	-0.126273	0.0671091	-0.0183128	0.105949	0.108234	0.0639119	-0.0677261	-0.0604758	-0.194515	-0.115738	0.0477381	0.0658237	0.0191934	-0.0649925	-0.0707279	-0.0945008	-0.0646578	-0.050138
1546.V2	-2.14993	-2.59965	-0.115988	-0.464492	-0.296634	-0.551888	0.341372	0.166605	0.162307	-0.264581	-0.241691	-0.244017	-0.191983	-0.650671	-0.509723	0.0306477	-0.315823	-0.198268	0.10146	0.0870835	-0.276502	-0.120616	0.064623	-0.275636	-0.196283	0.0464597	0.0298545	-0.277036	0.149134	0.0607931	-0.360048	-0.112809	0.0369241	-0.227461	0.0714888	-0.17055	0.0359977	0.0582195	-0.0867119	0.055202	-0.0828826	0.0341879	0.0218505	-0.148076	-0.0429264	-0.151324	-0.0727562	0.0190538	0.202519
1550.V2	0.724828	0.485826	-0.169761	0.879711	0.59199	0.501945	-0.522576	-0.481929	0.128447	-0.224619	-0.388071	0.00530493	-0.120937	0.158756	-0.315806	0.0542309	-0.235332	-0.115887	0.146143	-0.209019	-0.184432	-0.134987	0.135099	-0.178491	0.120036	0.242601	0.0630721	-0.0470777	0.186826	0.0955113	0.0947509	0.224765	-0.310716	0.15277	0.113451	0.0817004	0.0857004	-0.186576	-0.0537847	0.151842	0.205866	-0.21975	0.0912085	-0.0908432	0.200433	-0.0655458	-0.016875	-0.076095	-0.0416817
1567.V2	0.447249	0.355934	-0.29635	0.863446	-0.63465	-0.484266	0.393954	0.210667	-0.616792	-0.296836	-0.250556	-0.220573	0.559384	0.141703	-0.00141978	0.0978232	-0.37454	-0.207339	0.12975	0.14127	-0.22538	-0.0828131	-0.178233	0.0847128	0.124691	0.111966	0.0448287	-0.0644114	0.0769422	-0.267629	0.0731518	0.175531	0.0575066	0.137436	0.101909	-0.205242	0.0413844	-0.0980854	-0.0650208	-0.215824	-0.0474693	0.0437396	-0.175538	-0.224477	0.107814	-0.0555122	-0.0423485	0.111066	-0.0488159
1577.V2	0.735244	0.408799	-0.225013	1.02053	-0.361826	0.264631	-0.555458	-0.207382	0.435387	-0.190758	0.350177	-0.22181	-0.136941	0.141383	-0.45646	0.186717	0.178436	-0.109986	-0.327502	-0.163044	0.180373	-0.102328	0.113048	0.183471	0.101593	-0.094309	0.0771905	0.20242	0.14223	0.0982356	0.10801	-0.0915827	0.0806892	0.113452	0.0956909	0.109997	0.0661117	0.0773856	-0.0485139	-0.164379	-0.0820869	0.0513187	0.125605	0.155249	-0.0577621	-0.0569691	-0.0793232	-0.02205	-0.0422753
1594.V2	0.643061	0.365873	-0.240724	0.811721	-0.437721	-0.863241	0.431236	0.356383	0.337985	0.581085	-0.181159	-0.0291529	-0.128323	-0.651809	-0.453133	0.180516	0.193654	0.060186	-0.423139	-0.0941076	-0.140239	-0.0796236	0.100838	0.117735	-0.122424	0.0808696	0.0838053	-0.0411005	0.0281746	-0.163671	-0.113838	-0.0649713	-0.21825	0.117101	0.0961518	-0.0678001	0.0450289	-0.208224	-0.0658642	-0.117799	-0.0522107	0.0559979	0.111449	-0.0921468	-0.0250764	0.28469	0.342764	0.136378	0.289166
1601.V2	-2.3415	0.385754	-0.461362	1.03844	0.183191	-0.598853	0.301667	-0.295273	0.265649	-0.134614	0.380713	-0.069005	-0.151795	0.133329	-0.459104	-0.0208817	0.174452	-0.172951	0.0806609	0.203892	0.18257	0.111034	-0.255478	-0.303323	0.113695	-0.122387	0.0691279	-0.170334	-0.0613083	0.1012	0.111857	-0.0941128	0.0781818	0.144842	0.0399851	0.0592778	0.0655762	0.0734932	-0.055009	0.0765153	-0.0348815	0.0541237	0.0238606	0.106105	-0.056469	-0.0741529	-0.0537112	-0.0388534	-0.0388281
1627.V2	0.487944	-2.49169	-0.472546	-0.476957	0.347066	0.222094	-0.683798	-0.522711	-0.191272	-0.270669	-0.271847	-0.15446	-0.175107	-0.630467	0.0139347	-0.745323	-0.253012	-0.227973	-0.387897	-0.188854	-0.13624	0.155258	0.0624121	0.0927869	0.0948548	0.0699751	-0.00798807	-0.169946	0.144492	0.0658591	0.0627883	-0.0801147	0.0449257	-0.159038	0.066238	-0.131654	-0.265936	0.0772148	-0.0712166	-0.167912	-0.10005	-0.361886	0.0599966	-0.136678	-0.0447347	0.241983	-0.0276539	-0.001708	-0.0512267
1656.V2	-2.03708	0.467227	-0.361577	0.760987	-0.210218	-0.325785	0.47439	0.243286	0.265309	0.616204	-0.167456	-0.150451	-0.128825	-0.628914	-0.452293	0.189015	-0.0110763	0.773437	0.144945	-0.0770398	-0.138792	-0.067191	0.0985705	0.0486126	-0.410253	0.0800005	0.117381	0.0585456	0.211777	0.0273791	-0.183869	0.170356	-0.279352	0.146851	0.0847364	-0.146132	0.0448861	-0.0367653	0.394216	-0.088597	-0.0498895	0.0643749	0.0271312	-0.0764323	0.0806444	0.343314	-0.025585	0.0778502	0.287162
1665.V2	0.204274	0.335921	-0.409387	-0.546593	-0.489689	-0.904239	-0.498599	0.0758331	0.328335	0.433896	-0.265781	-0.161562	-0.178556	-0.672473	-0.166067	0.00238584	-0.311226	-0.154485	-0.413993	0.141823	0.0955572	-0.11551	0.0860425	0.0956399	0.0678616	-0.215724	-0.350029	-0.115671	-0.173697	0.0830577	-0.244675	0.131126	0.0599606	-0.130657	0.103682	0.0849786	0.0469997	-0.237004	-0.0697709	-0.130509	-0.103183	0.033461	-0.305623	-0.142109	-0.0401316	-0.0814053	-0.0314626	-0.0972124	-0.0620834
1696.V2	0.602825	0.351332	-0.400267	-0.614589	-0.52944	-0.642826	-0.41868	-0.394246	-0.382925	-0.169666	0.410686	-0.228897	-0.155416	0.147539	0.316523	0.16659	0.160825	-0.120782	-0.347717	0.240749	0.209699	-0.11925	0.105167	0.153846	0.123687	0.0969857	0.0596632	0.210878	0.182899	0.110956	0.104764	-0.089253	0.0655347	0.144613	0.110533	0.113058	0.0498317	0.0965556	-0.0590626	-0.188144	-0.0907293	0.0479594	0.0720773	0.170181	-0.0520007	-0.0743891	-0.0838938	-0.056342	-0.0455715
1727.V2	-2.0745	0.247979	-0.488743	0.0745968	-0.663804	-0.957848	-0.738455	-0.635962	-0.588671	-0.294307	-0.475119	-0.364874	-0.207321	-0.610321	-0.479828	0.10917	-0.18887	-0.159228	-0.360701	-0.0474523	-0.189583	-0.13418	-0.25915	0.0858328	-0.266594	0.0343934	0.0349946	-0.194136	-0.081371	-0.185835	-0.23767	0.135846	0.0505316	0.046499	0.0584881	-0.187694	0.0334152	-0.0832039	-0.0880968	-0.122501	-0.0393638	0.029019	0.0650735	-0.206097	0.117712	-0.135172	-0.0725429	-0.148907	-0.0713184
1742.V2	0.767608	0.203187	-0.203359	0.287766	0.382853	0.358041	0.431547	0.396578	0.265809	-0.222184	-0.0885419	0.318797	-0.130647	0.133468	-0.270333	-0.129759	0.157128	-0.0838436	0.111438	-0.221482	-0.296339	-0.098752	0.111633	0.154358	0.111299	-0.23373	0.0714702	-0.127456	0.181455	0.0925348	0.0939681	-0.111562	0.0703722	0.208456	0.0960115	-0.153879	0.0845676	0.0821048	-0.0543547	0.137069	-0.0938416	0.0599005	0.0522971	0.0832944	-0.0619847	-0.0794021	-0.0537392	0.0561373	-0.044441
1750.V2	0.431644	0.413704	-0.280162	0.690337	-0.410327	0.320818	0.462398	0.382551	-0.439952	0.397229	-0.150282	-0.192417	-0.129007	-0.482154	-0.346988	0.206744	0.206547	0.661131	0.204005	-0.119753	-0.117076	-0.0738298	-0.234878	0.115594	0.104442	0.118958	0.0746246	0.116748	0.238856	-0.127579	-0.162862	-0.115043	0.0444641	0.158722	0.0840267	0.106034	0.0631846	-0.0453475	-0.0531855	-0.195906	-0.0754016	0.0526359	0.0816882	-0.0544144	0.0805388	0.245949	-0.0253242	0.163473	-0.0605448
1754.V2	0.224642	0.358375	0.798771	-0.257096	-0.353467	0.444599	-0.439202	0.385019	0.31983	0.495946	-0.216519	0.403959	-0.125763	0.137884	0.377704	0.185267	0.189468	-0.12228	-0.409128	0.143143	0.121933	-0.234232	0.113939	0.133958	0.0769973	-0.255063	0.0639276	-0.0426319	-0.167248	0.0975382	0.0723523	-0.101681	0.0528707	0.0828741	0.128343	0.079148	0.069814	-0.134726	-0.0544627	-0.141572	0.199994	0.0443715	0.0670537	-0.0856071	-0.0623927	-0.0584477	0.279856	-0.110767	-0.0468422
1811.V2	-2.2632	0.227239	-0.376421	1.02375	0.425076	-0.550311	-0.554904	-0.198601	0.212896	-0.133837	0.374574	-0.0892326	-0.140516	0.123972	-0.500457	-0.0383869	-0.293197	-0.141567	0.0654801	0.181592	0.160527	-0.131966	0.11223	-0.265012	0.101048	-0.254463	0.0462061	0.12966	0.134191	0.0968246	0.113988	-0.0944878	0.0622047	0.118851	-0.284591	0.0729887	0.0736727	0.0626201	-0.0631515	0.078085	-0.0663723	0.0428559	0.0214305	0.0901113	-0.0645885	-0.0854013	-0.0668767	-0.0297402	-0.045827
0303.V2	-0.040978	0	0	-0.0496834	0	-0.187368	-0.0328823	-0.00176779	0	0	-0.0628998	-0.206336	0	0	-0.20227	0	0	0	0	0	0	0	0	-0.512982	0	0	0	0	0	0	0	0	0	-0.034159	0	0	0	0	0	0	0	0	0	0	0	0	-0.0227622	0	0
0313.V2	-0.0973674	0	0	-0.073904	0	-0.288079	-0.0538819	-0.493267	0	0	-0.082025	-0.239053	0	0	0.0214232	0	0	0	0	0	0	0	0	-0.577255	0	0	0	0	0	0	0	0	0	-0.0351473	0	0	0	0	0	0	0	0	0	0	0	0	-0.0239746	0	0
0316.V2	0.119783	0	0	-0.00713993	0	0.205818	0.103457	-0.224542	0	0	-0.0332362	0.0950806	0	0	0.151772	0	0	0	0	0	0	0	0	0.057593	0	0	0	0	0	0	0	0	0	0.197822	0	0	0	0	0	0	0	0	0	0	0	0	-0.00626904	0	0
0323.V2	-0.0516458	0	0	0.0606207	0	-0.134647	-0.0329323	0.116449	0	0	0.0310509	0.0592406	0	0	-0.17358	0	0	0	0	0	0	0	0	-0.0768253	0	0	0	0	0	0	0	0	0	0.112063	0	0	0	0	0	0	0	0	0	0	0	0	-0.0147829	0	0
0334.V2	0.00552192	0	0	-0.0334316	0	-0.0216024	0.043394	0.359581	0	0	0.0466146	0.0751963	0	0	-0.0496638	0	0	0	0	0	0	0	0	0.288752	0	0	0	0	0	0	0	0	0	0.0497426	0	0	0	0	0	0	0	0	0	0	0	0	-0.00591065	0	0
0337.V2	0.0409641	0	0	0.128996	0	0.0361333	-0.00391741	0.281751	0	0	0.0265654	0.054586	0	0	-0.0931902	0	0	0	0	0	0	0	0	0.0873788	0	0	0	0	0	0	0	0	0	-0.0385986	0	0	0	0	0	0	0	0	0	0	0	0	0.0135506	0	0
0348.V2	0.129324	0	0	-0.0380059	0	0.156001	0.0751501	0.23369	0	0	0.0247779	0.4153	0	0	0.101466	0	0	0	0	0	0	0	0	0.0540378	0	0	0	0	0	0	0	0	0	0.0494341	0	0	0	0	0	0	0	0	0	0	0	0	-0.00482579	0	0
0370.V2	0.0182343	0	0	0.0865298	0	0.0547239	0.0987984	0.174043	0	0	0.0347505	0.121503	0	0	0.0498992	0	0	0	0	0	0	0	0	-0.218394	0	0	0	0	0	0	0	0	0	-0.0782265	0	0	0	0	0	0	0	0	0	0	0	0	0.00649969	0	0
0374.V2	0.0517522	0	0	-0.0209782	0	-0.0943296	-0.0147395	0.109589	0	0	0.0372522	-0.0821812	0	0	0.135799	0	0	0	0	0	0	0	0	0.268797	0	0	0	0	0	0	0	0	0	0.0349397	0	0	0	0	0	0	0	0	0	0	0	0	-0.00986037	0	0
0378.V2	-0.0159015	0	0	-0.0393017	0	-0.0644242	-0.015767	0.321288	0	0	0.0344816	0.0876384	0	0	0.0775723	0	0	0	0	0	0	0	0	-0.0595318	0	0	0	0	0	0	0	0	0	-0.0146872	0	0	0	0	0	0	0	0	0	0	0	0	0.0058635	0	0
0381.V2	-0.0194465	0	0	-0.0431506	0	0.0881243	-0.00303874	0.0633402	0	0	0.0154904	-0.0592285	0	0	0.0684999	0	0	0	0	0	0	0	0	0.137913	0	0	0	0	0	0	0	0	0	0.143269	0	0	0	0	0	0	0	0	0	0	0	0	0.022252	0	0
0390.V2	0.0121957	0	0	-0.0403515	0	-0.0114623	-0.00665786	0.30169	0	0	0.048027	-0.115211	0	0	0.0900296	0	0	0	0	0	0	0	0	0.267539	0	0	0	0	0	0	0	0	0	-0.0653728	0	0	0	0	0	0	0	0	0	0	0	0	0.0211782	0	0
0398.V2	0.015609	0	0	-0.0422358	0	-0.0641013	-0.00613822	0.310737	0	0	0.0584486	-0.109748	0	0	0.085842	0	0	0	0	0	0	0	0	0.284759	0	0	0	0	0	0	0	0	0	0.0440695	0	0	0	0	0	0	0	0	0	0	0	0	0.0139643	0	0
0417.V2	0.154016	0	0	-0.0318556	0	0.118467	0.00148404	0.242188	0	0	0.0884994	-0.165746	0	0	0.0710591	0	0	0	0	0	0	0	0	0.0313184	0	0	0	0	0	0	0	0	0	0.0637772	0	0	0	0	0	0	0	0	0	0	0	0	0.012569	0	0
0427.V2	0.151912	0	0	-0.0383896	0	0.127791	-0.0212708	0.197965	0	0	0.0300772	0.141237	0	0	0.0694003	0	0	0	0	0	0	0	0	0.00952293	0	0	0	0	0	0	0	0	0	0.0602628	0	0	0	0	0	0	0	0	0	0	0	0	0.020747	0	0
0436.V2	-0.128056	0	0	-0.124259	0	0.051729	-0.0530825	0.0982245	0	0	-0.00189998	-0.246336	0	0	0.0314554	0	0	0	0	0	0	0	0	-0.455924	0	0	0	0	0	0	0	0	0	0.0588727	0	0	0	0	0	0	0	0	0	0	0	0	-0.030665	0	0
0441.V2	-0.00530291	0	0	0.234331	0	0.0956547	0.025703	0.164621	0	0	0.0810039	0.123557	0	0	0.0811043	0	0	0	0	0	0	0	0	0.025309	0	0	0	0	0	0	0	0	0	0.183789	0	0	0	0	0	0	0	0	0	0	0	0	0.0540568	0	0
0443.V2	0.134802	0	0	-0.020267	0	0.223899	0.120586	-0.121664	0	0	-0.0171741	-0.0701968	0	0	-0.0937139	0	0	0	0	0	0	0	0	0.378858	0	0	0	0	0	0	0	0	0	0.149714	0	0	0	0	0	0	0	0	0	0	0	0	-0.00272566	0	0
0463.V2	-0.0175746	0	0	0.000648881	0	0.072192	-0.0119221	0.178522	0	0	0.0438773	0.0757437	0	0	0.0307778	0	0	0	0	0	0	0	0	-0.01466	0	0	0	0	0	0	0	0	0	0.124228	0	0	0	0	0	0	0	0	0	0	0	0	-0.0177235	0	0
0469.V2	-0.0980248	0	0	-0.0952698	0	0.0983741	-0.113141	-0.254478	0	0	-0.0915328	0.0658821	0	0	-0.230153	0	0	0	0	0	0	0	0	-0.420125	0	0	0	0	0	0	0	0	0	0.0176041	0	0	0	0	0	0	0	0	0	0	0	0	-0.0198055	0	0
0477.V2	0.051238	0	0	-0.0028674	0	-0.0893664	0.00172221	0.161892	0	0	0.0337928	-0.0601449	0	0	-0.0780907	0	0	0	0	0	0	0	0	0.297195	0	0	0	0	0	0	0	0	0	0.0141347	0	0	0	0	0	0	0	0	0	0	0	0	0.00578484	0	0
0486.V2	0.00673229	0	0	0.0879668	0	0.0194467	0.0740467	0.146703	0	0	0.0283914	0.314362	0	0	0.0324558	0	0	0	0	0	0	0	0	-0.0359623	0	0	0	0	0	0	0	0	0	-0.100863	0	0	0	0	0	0	0	0	0	0	0	0	-0.0103131	0	0
0514.V2	-0.0319906	0	0	0.0150362	0	0.187859	0.131805	-0.112378	0	0	-0.0138027	-0.0862086	0	0	0.0792312	0	0	0	0	0	0	0	0	0.044163	0	0	0	0	0	0	0	0	0	0.00374135	0	0	0	0	0	0	0	0	0	0	0	0	0.0023147	0	0
0522.V2	0.00462583	0	0	0.00397467	0	-0.114072	0.00296505	0.279253	0	0	0.0584468	0.103894	0	0	0.0268106	0	0	0	0	0	0	0	0	-0.0214708	0	0	0	0	0	0	0	0	0	-0.0742904	0	0	0	0	0	0	0	0	0	0	0	0	0.0495715	0	0
0527.V2	0.0129703	0	0	0.135312	0	0.0644836	-0.0230033	0.257523	0	0	0.0411034	0.0743044	0	0	-0.0890981	0	0	0	0	0	0	0	0	0.0831137	0	0	0	0	0	0	0	0	0	0.0330923	0	0	0	0	0	0	0	0	0	0	0	0	0.0128301	0	0
0528.V2	0.135129	0	0	-0.0373334	0	0.19178	0.0661502	0.19619	0	0	-0.043468	0.408097	0	0	0.0679056	0	0	0	0	0	0	0	0	-0.00567076	0	0	0	0	0	0	0	0	0	0.0423647	0	0	0	0	0	0	0	0	0	0	0	0	0.00693192	0	0
0538.V2	-0.0874214	0	0	-0.124035	0	-0.266682	0.0156728	-0.973151	0	0	-0.11724	-0.268542	0	0	0.00736619	0	0	0	0	0	0	0	0	-0.421522	0	0	0	0	0	0	0	0	0	-0.0276496	0	0	0	0	0	0	0	0	0	0	0	0	-0.0315826	0	0
0541.V2	-0.0548497	0	0	-0.0673483	0	0.0899064	-0.0166157	0.255875	0	0	0.0686956	0.110276	0	0	0.0633861	0	0	0	0	0	0	0	0	-0.0480006	0	0	0	0	0	0	0	0	0	-0.11974	0	0	0	0	0	0	0	0	0	0	0	0	-0.0237668	0	0
0550.V2	0.140781	0	0	0.101778	0	0.110423	0.0359471	0.340619	0	0	0.0414274	0.116275	0	0	0.110646	0	0	0	0	0	0	0	0	0.0484708	0	0	0	0	0	0	0	0	0	0.0530057	0	0	0	0	0	0	0	0	0	0	0	0	-0.00164578	0	0
0551.V2	-0.0127673	0	0	0.0603779	0	-0.110922	-0.005547	0.295622	0	0	0.0521022	0.0377496	0	0	0.0179661	0	0	0	0	0	0	0	0	0.139365	0	0	0	0	0	0	0	0	0	0.0206966	0	0	0	0	0	0	0	0	0	0	0	0	-0.0203085	0	0
0554.V2	-0.0255247	0	0	-0.0375532	0	0.0689867	-0.0333405	0.220544	0	0	0.0423088	-0.0893443	0	0	0.0372647	0	0	0	0	0	0	0	0	0.29356	0	0	0	0	0	0	0	0	0	0.0627679	0	0	0	0	0	0	0	0	0	0	0	0	-0.00273489	0	0
0559.V2	0.103034	0	0	-0.0388158	0	0.168028	0.0158556	0.146138	0	0	0.0432302	0.386973	0	0	0.0921405	0	0	0	0	0	0	0	0	0.228576	0	0	0	0	0	0	0	0	0	0.098899	0	0	0	0	0	0	0	0	0	0	0	0	-0.00307742	0	0
0560.V2	-0.0151763	0	0	-0.0412786	0	0.105502	0.079584	0.125136	0	0	0.019911	-0.0613949	0	0	0.0622724	0	0	0	0	0	0	0	0	0.311665	0	0	0	0	0	0	0	0	0	0.147849	0	0	0	0	0	0	0	0	0	0	0	0	-0.00438896	0	0
0565.V2	0.00180377	0	0	0.0509774	0	0.0870651	0.0071458	0.207425	0	0	0.0461209	0.383258	0	0	0.0642203	0	0	0	0	0	0	0	0	0.00138382	0	0	0	0	0	0	0	0	0	0.0903821	0	0	0	0	0	0	0	0	0	0	0	0	0.0481162	0	0
0566.V2	-0.0197426	0	0	0.0133314	0	0.0837265	-0.0282486	0.288094	0	0	0.0133372	0.025922	0	0	0.0860278	0	0	0	0	0	0	0	0	0.264324	0	0	0	0	0	0	0	0	0	0.053146	0	0	0	0	0	0	0	0	0	0	0	0	0.00610644	0	0
0578.V2	-0.0731265	0	0	-0.111906	0	0.0242924	-0.113556	-0.0133978	0	0	-0.012583	-0.177649	0	0	-0.199448	0	0	0	0	0	0	0	0	-0.0294101	0	0	0	0	0	0	0	0	0	0.0733817	0	0	0	0	0	0	0	0	0	0	0	0	-0.019849	0	0
0627.V2	-0.0300298	0	0	-0.0741996	0	-0.233423	0.0853362	-0.334812	0	0	-0.0745854	-0.1722	0	0	0.00656279	0	0	0	0	0	0	0	0	0.347282	0	0	0	0	0	0	0	0	0	0.0752411	0	0	0	0	0	0	0	0	0	0	0	0	-0.0147442	0	0
0709.V2	-0.0315579	0	0	0.151916	0	0.0239166	-0.033891	0.149608	0	0	0.0388041	0.0276784	0	0	0.0204812	0	0	0	0	0	0	0	0	-0.0361573	0	0	0	0	0	0	0	0	0	-0.17489	0	0	0	0	0	0	0	0	0	0	0	0	-0.0213011	0	0
0711.V2	0.0467986	0	0	0.101232	0	-0.108178	0.0237623	0.179252	0	0	0.0286557	0.0413769	0	0	0.112764	0	0	0	0	0	0	0	0	0.18663	0	0	0	0	0	0	0	0	0	0.0190314	0	0	0	0	0	0	0	0	0	0	0	0	0.00659576	0	0
0750.V2	-0.00747845	0	0	0.0779302	0	-0.0483816	0.0525962	-0.252262	0	0	0.0528919	-0.0594344	0	0	0.141066	0	0	0	0	0	0	0	0	0.25825	0	0	0	0	0	0	0	0	0	-0.0435155	0	0	0	0	0	0	0	0	0	0	0	0	-0.00413836	0	0
0817.V2	-0.0908634	0	0	-0.0604488	0	-0.011952	-0.0679317	0.0939126	0	0	-0.0242217	-0.266272	0	0	0.0435846	0	0	0	0	0	0	0	0	-0.292659	0	0	0	0	0	0	0	0	0	-0.313914	0	0	0	0	0	0	0	0	0	0	0	0	-0.0284081	0	0
0852.V2	-0.0953306	0	0	-0.108463	0	0.0732139	-0.0744425	0.140145	0	0	0.0287137	0.0511937	0	0	0.00476687	0	0	0	0	0	0	0	0	-0.0392953	0	0	0	0	0	0	0	0	0	0.0247883	0	0	0	0	0	0	0	0	0	0	0	0	0.0335357	0	0
0961.V2	-0.117856	0	0	0.0249794	0	-0.15537	0.058996	-0.290592	0	0	-0.0737168	-0.0472586	0	0	-0.00326252	0	0	0	0	0	0	0	0	0.193887	0	0	0	0	0	0	0	0	0	0.0281447	0	0	0	0	0	0	0	0	0	0	0	0	-0.0109636	0	0
0980.V2	0.0515978	0	0	0.0403129	0	0.0914887	0.0216136	-0.129252	0	0	-0.0219441	-0.0472436	0	0	0.0933704	0	0	0	0	0	0	0	0	0.337244	0	0	0	0	0	0	0	0	0	0.0816611	0	0	0	0	0	0	0	0	0	0	0	0	0.00335308	0	0
0982.V2	-0.0948827	0	0	-0.0755114	0	0.0393623	-0.0626657	0.0748432	0	0	-0.0729027	0.00153234	0	0	0.0234392	0	0	0	0	0	0	0	0	-0.118309	0	0	0	0	0	0	0	0	0	-0.137691	0	0	0	0	0	0	0	0	0	0	0	0	-0.0218544	0	0
1008.V2	-0.113903	0	0	-0.204803	0	-0.0111133	-0.113597	0.0562118	0	0	-0.0215396	-0.277259	0	0	-0.26981	0	0	0	0	0	0	0	0	-0.631809	0	0	0	0	0	0	0	0	0	-0.361108	0	0	0	0	0	0	0	0	0	0	0	0	-0.0367217	0	0
1019.V2	-0.092243	0	0	-0.102016	0	-0.29281	-0.0717281	-1.01371	0	0	-0.130739	-0.245639	0	0	-0.258453	0	0	0	0	0	0	0	0	-0.771074	0	0	0	0	0	0	0	0	0	-0.06393	0	0	0	0	0	0	0	0	0	0	0	0	-0.0429924	0	0
1065.V2	0.0544567	0	0	-0.0871621	0	-0.24552	-0.00344503	-0.216038	0	0	0.02115	-0.257869	0	0	-0.27611	0	0	0	0	0	0	0	0	-0.742264	0	0	0	0	0	0	0	0	0	-0.0205453	0	0	0	0	0	0	0	0	0	0	0	0	-0.0183638	0	0
1122.V2	0.0421632	0	0	-0.008542	0	-0.135471	0.0653141	-0.120625	0	0	-0.0433494	-0.0425111	0	0	0.148834	0	0	0	0	0	0	0	0	0.326579	0	0	0	0	0	0	0	0	0	0.0978497	0	0	0	0	0	0	0	0	0	0	0	0	-0.00388585	0	0
1126.V2	0.0477256	0	0	-0.0125442	0	-0.130854	0.0179136	0.185431	0	0	-0.0773129	-0.0733756	0	0	-0.00993968	0	0	0	0	0	0	0	0	0.124298	0	0	0	0	0	0	0	0	0	-0.00955163	0	0	0	0	0	0	0	0	0	0	0	0	-0.0136644	0	0
1229.V2	-0.0746883	0	0	0.0305686	0	-0.189156	-0.0261667	0.148982	0	0	0.0436259	-0.227735	0	0	-0.151522	0	0	0	0	0	0	0	0	-0.436053	0	0	0	0	0	0	0	0	0	0.0488942	0	0	0	0	0	0	0	0	0	0	0	0	-0.0080613	0	0
1435.V2	-0.0486121	0	0	-0.0673893	0	0.0294239	-0.0448173	0.238472	0	0	0.0154991	0.0179595	0	0	0.0207036	0	0	0	0	0	0	0	0	-0.0585595	0	0	0	0	0	0	0	0	0	0.0102086	0	0	0	0	0	0	0	0	0	0	0	0	0.0445982	0	0
1468.V2	-0.0424386	0	0	0.134766	0	-0.157553	0.0818207	0.116346	0	0	0.0338597	0.0987352	0	0	0.0365357	0	0	0	0	0	0	0	0	-0.0485858	0	0	0	0	0	0	0	0	0	-0.0905436	0	0	0	0	0	0	0	0	0	0	0	0	-0.0162238	0	0
1512.V2	0.156379	0	0	-0.0424833	0	0.152384	0.0564578	0.147901	0	0	0.0504403	0.0652651	0	0	0.0296924	0	0	0	0	0	0	0	0	0.00268278	0	0	0	0	0	0	0	0	0	0.0565559	0	0	0	0	0	0	0	0	0	0	0	0	-0.000835288	0	0
1517.V2	0.0922727	0	0	-0.02978	0	0.0737296	0.0866498	-0.154348	0	0	-0.0567145	0.0285337	0	0	-0.134277	0	0	0	0	0	0	0	0	0.191656	0	0	0	0	0	0	0	0	0	0.0974214	0	0	0	0	0	0	0	0	0	0	0	0	-0.00963076	0	0
1638.V2	0.088207	0	0	-0.0771526	0	-0.206104	-0.00136244	-0.381855	0	0	-0.0780939	-0.136722	0	0	-0.00471891	0	0	0	0	0	0	0	0	0.322162	0	0	0	0	0	0	0	0	0	0.133638	0	0	0	0	0	0	0	0	0	0	0	0	0.00665397	0	0
1653.V2	-0.176217	0	0	-0.0594584	0	-0.24755	0.00867505	-0.912017	0	0	-0.126451	-0.0105742	0	0	-0.0374575	0	0	0	0	0	0	0	0	-0.0509678	0	0	0	0	0	0	0	0	0	-0.0415505	0	0	0	0	0	0	0	0	0	0	0	0	-0.0284555	0	0
1669.V2	0.018485	0	0	0.04874	0	0.0135061	-0.00795897	0.254212	0	0	-0.000611631	0.00695033	0	0	-0.189431	0	0	0	0	0	0	0	0	0.0366675	0	0	0	0	0	0	0	0	0	-0.00560364	0	0	0	0	0	0	0	0	0	0	0	0	-0.0190609	0	0
1753.V2	-0.0208027	0	0	-0.151668	0	-0.0221817	-0.0751974	0.106532	0	0	0.0247049	-0.00861326	0	0	-0.0118719	0	0	0	0	0	0	0	0	-0.0436437	0	0	0	0	0	0	0	0	0	-0.283226	0	0	0	0	0	0	0	0	0	0	0	0	-0.0343378	0	0
[truncated: 45 more columns]

## Sheet: Table S6 - Metabolomics
sample_id	diethanolamine	glycerophosphoserine*	mannitol/sorbitol	(R)-3-hydroxybutyrylcarnitine	orotidine	X - 11381	glutamate, gamma-methyl ester	arabinose	proline	ribitol	palmitoyl dihydrosphingomyelin (d18:0/16:0)*	trans-urocanate	pyruvate	ethyl beta-glucopyranoside	mannose	gamma-glutamyl-epsilon-lysine	X - 25828	methylphosphate	lactosyl-N-palmitoyl-sphingosine (d18:1/16:0)	5-aminovalerate	X - 25656	erythritol	2-hydroxyadipate	X - 21360	mannonate*	gamma-glutamylglutamate	citraconate/glutaconate	pipecolate	arabonate/xylonate	3-amino-2-piperidone	guanine	tyramine	putrescine	X - 24697	alpha-hydroxyisovalerate	choline	myo-inositol	quinate	4-hydroxyglutamate	triethanolamine	N-acetylvaline	X - 24425	X - 17010	X - 15161	lysine	7-methylguanine	O-methyltyrosine	maltose	2-hydroxybutyrate/2-hydroxyisobutyrate
0052.V2	-0.833557	0.0171595	0.114985	-0.173846	-0.362124	-0.0675199	0.138408	0.126892	0.0993292	-0.0540257	-0.000838563	-0.175989	-0.149315	-0.226752	-0.00269636	-0.162528	-0.0343639	-0.223912	0.147717	-0.0377483	-0.245842	0.0640667	-0.23461	0.0724263	0.056496	-0.0943642	-0.212648	0.126205	-0.108413	0.13447	0.195058	0	0	0	0	0	0	0	0	0	0	0	0	0	0	0	0	0	0
0123.V2	-0.681822	-0.105588	0.175098	0.0976035	0.122022	-0.327175	-0.558388	0.216613	0.178979	0.0197836	-0.00495803	0.0438814	-0.0692282	-0.158051	0.332924	0.173755	0.142494	0.258853	0.199192	-0.0578767	-0.0579596	0.0801551	0.0153299	-0.0124218	-0.0590695	-0.0680962	-0.113979	-0.129737	-0.0657914	0.395203	0.216043	0	0	0	0	0	0	0	0	0	0	0	0	0	0	0	0	0	0
0139.V2	-0.839729	0.142348	-0.0288933	-0.202165	-0.661936	0.153716	0.210263	-0.135633	-0.0302338	-0.0918264	0.0276759	-0.15301	-0.0489027	-0.201873	-0.113897	-0.100215	0.00240152	-0.0993899	-0.315798	-0.0452244	-0.187462	0.133823	-0.21668	-0.0828365	-0.0772223	-0.143417	-0.123363	0.410337	-0.0480049	-0.133811	-0.137175	0	0	0	0	0	0	0	0	0	0	0	0	0	0	0	0	0	0
0160.V2	0.0918425	0.0501899	-0.498334	-0.211676	-0.651887	0.117863	0.112971	-0.433351	-0.0255887	-0.0719233	-0.0118444	-0.258502	-0.228524	-0.201016	-0.240126	-0.0742134	-0.269076	0.0722602	0.113978	-0.0448714	0.0194434	0.013028	-0.230919	-0.113065	0.0790715	-0.110362	-0.211844	-0.243807	0.0440741	0.150279	-0.236739	0	0	0	0	0	0	0	0	0	0	0	0	0	0	0	0	0	0
0168.V2	0.895933	0.0567458	0.105078	0.0798679	-0.480137	0.1091	0.0727302	0.0650924	0.00484634	-0.0753842	0.0105014	-0.113287	0.106348	-0.118392	-0.0359735	0.0635955	-0.00813721	-0.10727	-0.137856	-0.0208558	-0.105749	0.060613	-0.203457	0.128652	0.0498433	0.175016	-0.120073	0.0921232	0.0119724	0.109032	-0.114445	0	0	0	0	0	0	0	0	0	0	0	0	0	0	0	0	0	0
0183.V2	-1.17898	-0.253024	-0.145944	-0.243992	0.138641	-0.421522	0.202871	0.274759	-0.0358087	-0.0550733	0.00272562	-0.143491	-0.0871839	-0.158468	-0.428517	-0.048168	0.00763531	0.112644	0.159208	-0.0519936	-0.161509	0.0705672	-0.209521	-0.0243813	0.095714	-0.0891421	-0.145464	-0.166904	-0.116967	-0.258602	0.1425	0	0	0	0	0	0	0	0	0	0	0	0	0	0	0	0	0	0
0184.V2	-1.43783	0.116919	-0.473482	-0.305077	0.0757363	-0.516034	-0.616371	-0.805709	-0.380722	-0.0363587	0.0380016	-0.208956	-0.101718	-0.281794	-0.205805	0.0103657	-0.253123	0.213043	0.156469	-0.088126	-0.0684792	-0.432401	-0.156999	-0.0335048	-0.185881	-0.132283	-0.226074	-0.265845	-0.152265	0.280758	0.156294	0	0	0	0	0	0	0	0	0	0	0	0	0	0	0	0	0	0
0245.V2	0.147661	0.139033	0.0010418	-0.162319	0.102447	-0.498893	-0.55147	0.145925	-0.412764	0.0236751	0.0197031	0.0181078	-0.21016	-0.187603	-0.0536332	-0.0953722	-0.022911	0.130388	0.0805548	-0.0822613	-0.144757	0.0753708	-0.200658	-0.0634298	0.151162	-0.0786705	-0.152249	-0.118743	-0.0953473	-0.117675	-0.118737	0	0	0	0	0	0	0	0	0	0	0	0	0	0	0	0	0	0
0254.V2	-0.562459	0.0537062	0.050184	0.0898973	-0.684154	-0.0269891	0.14993	0.0762667	-0.0641608	-0.0923714	0.00189344	-0.200298	-0.0235331	-0.201315	-0.26382	-0.0777795	0.123666	-0.194303	0.114031	-0.0390404	0.0500993	0.0630353	0.0134945	-0.0985819	0.0408835	-0.107368	0.0710688	-0.0481652	0.0595337	0.206523	-0.204989	0	0	0	0	0	0	0	0	0	0	0	0	0	0	0	0	0	0
0273.V2	-1.38266	0.106638	0.0263735	-0.179801	-0.267522	-0.204412	0.075429	0.195732	0.0984882	0.0237133	-0.000625569	0.107769	0.0697738	-0.122286	-0.212931	-0.0443268	0.0708496	0.227047	0.20019	-0.0521813	0.0383978	0.0542271	0.0357581	-0.0510861	0.0536962	0.183935	-0.182828	-0.169312	0.13556	-0.202011	0.230921	0	0	0	0	0	0	0	0	0	0	0	0	0	0	0	0	0	0
0285.V2	-1.10589	0.129937	0.0971722	0.112715	0.139169	0.117103	0.235865	0.154298	0.0180062	0.0318676	0.00356477	0.0154853	0.0459827	-0.151532	-0.208527	-0.116728	0.00439788	0.203526	0.17781	-0.0266586	-0.187524	0.0566685	0.0130052	0.0779408	-0.0964352	-0.104275	-0.195683	-0.0919936	-0.119893	-0.20992	-0.118203	0	0	0	0	0	0	0	0	0	0	0	0	0	0	0	0	0	0
0286.V2	0.629009	-0.162481	0.0508087	0.0788077	-0.593274	0.128795	0.133282	0.0705087	0.0810421	-0.104466	-0.0174245	-0.145985	0.0977211	-0.0736704	0.0487606	-0.0354547	-0.0201375	-0.103166	0.030385	-0.0244297	0.0602497	0.0568145	0.0337941	-0.0547152	0.044192	-0.073249	0.0181399	-0.0175978	-0.0222761	-0.0874617	-0.0325843	0	0	0	0	0	0	0	0	0	0	0	0	0	0	0	0	0	0
0338.V2	0.924366	0.109442	-0.431337	0.218577	0.123682	-0.152199	0.017334	-0.568118	0.0973365	0.0303744	0.0156561	0.118679	0.128736	-0.144094	-0.152201	0.078992	-0.204366	0.110955	0.0865707	-0.0463953	-0.00198905	-0.389852	0.0281085	-0.0213903	-0.0770222	0.241794	0.109369	-0.120702	-0.00678397	-0.0706526	-0.113209	0	0	0	0	0	0	0	0	0	0	0	0	0	0	0	0	0	0
0342.V2	-1.01593	-0.0684421	0.062098	0.142826	-0.149421	0.119135	0.0419111	0.126151	0.0358124	-0.0561301	0.00835319	0.0729469	-0.142207	-0.201438	-0.302735	-0.145386	0.0611831	-0.222872	0.163757	-0.0315788	-0.225936	0.0513659	-0.233789	-0.0454633	0.0398362	0.144888	-0.22408	-0.234687	-0.13269	0.19051	-0.0512279	0	0	0	0	0	0	0	0	0	0	0	0	0	0	0	0	0	0
0406.V2	0.324463	0.135245	-0.354629	0.224616	0.0876425	-0.302864	-0.44346	-0.582559	0.14888	0.022466	-0.00542768	0.137707	0.0745036	0.297221	-0.076222	-0.0473787	-0.229388	0.119889	0.130929	0.234895	-0.00629992	0.0206728	0.0317811	0.0728235	0.155149	-0.0503817	-0.205894	-0.130166	0.0817506	0.0460453	0.207332	0	0	0	0	0	0	0	0	0	0	0	0	0	0	0	0	0	0
0407.V2	1.04838	0.0850188	0.0913751	0.0946464	0.122191	0.108237	0.167853	-0.0324724	0.102588	0.028884	0.0100072	0.0712705	0.0260399	0.152333	-0.0250861	-0.0260341	0.0240958	-0.0570221	-0.149279	0.0653829	0.0710225	0.0789272	0.041529	0.0715322	-0.060281	-0.0456754	-0.00961024	-0.0067505	-0.000703431	-0.0606167	-0.0966558	0	0	0	0	0	0	0	0	0	0	0	0	0	0	0	0	0	0
0409.V2	0.887915	0.0560211	0.126254	-0.0517614	-0.148768	0.116082	0.0446545	0.187888	0.100347	0.0448875	0.0284841	0.0149002	0.140356	-0.0933353	0.151885	0.0869909	0.030725	0.0478358	0.0971253	-0.0264501	0.0830449	0.0616575	0.0476039	-0.0287981	0.0649799	0.146708	-0.11287	-0.0889031	0.00560829	-0.0642542	-0.128622	0	0	0	0	0	0	0	0	0	0	0	0	0	0	0	0	0	0
0412.V2	0.251966	-0.0439479	0.0742951	-0.0931191	0.101431	0.151706	0.0598406	0.130857	0.0989701	-0.0493273	-0.000818264	0.0971651	0.0424832	0.141129	0.0550002	-0.00977448	0.0088223	-0.0911361	0.0897952	0.0886562	0.0320959	0.0538386	0.040601	0.106687	0.0389274	0.0414954	0.0230328	0.0592226	0.0496559	0.183584	0.165733	0	0	0	0	0	0	0	0	0	0	0	0	0	0	0	0	0	0
0422.V2	0.240792	0.116216	-0.224942	0.202135	0.121611	0.146404	0.0504246	-0.0466558	0.0788298	0.0223315	0.00722739	0.149064	0.0383673	0.207728	-0.0101788	0.101054	-0.139973	0.0940128	0.152103	0.00284335	0.0214994	0.0415383	0.0167276	0.100395	-0.0588486	0.192423	-0.0865388	0.214863	0.0860206	-0.0862207	0.0393493	0	0	0	0	0	0	0	0	0	0	0	0	0	0	0	0	0	0
0440.V2	0.4635	0.0796573	0.0822654	-0.100491	0.125048	0.116896	0.115781	0.106336	-0.01318	-0.0748642	-0.0129579	0.0351858	0.0453595	0.17484	0.0496247	-0.0477391	0.0540848	-0.085158	0.0505125	0.00199334	0.0422427	0.0531504	0.00620741	-0.0206743	0.0308322	-0.0460548	0.0386659	0.113628	-0.0172353	0.0559487	-0.116129	0	0	0	0	0	0	0	0	0	0	0	0	0	0	0	0	0	0
0451.V2	0.790169	0.0882261	0.0933239	0.0799524	0.0994511	-0.111431	0.0894114	0.0720754	0.0304834	-0.00833455	0.00395795	0.0580564	0.106195	-0.0715913	0.110798	-0.0858022	-0.0193609	0.0692769	-0.148156	0.10486	0.10793	0.0575769	0.0425025	0.0842827	0.047585	-0.0411842	0.0740155	-0.0613595	0.0378398	0.101934	0.105711	0	0	0	0	0	0	0	0	0	0	0	0	0	0	0	0	0	0
0452.V2	-1.79134	0.133342	-0.4834	-0.225937	0.104034	0.10598	-0.02508	-0.883115	0.0128036	-0.00655107	-0.0621892	-0.200432	0.0330681	0.180764	-0.334525	-0.0362304	-0.257901	-0.051273	0.195634	0.0205022	-0.0545595	-0.445509	0.0144763	0.064822	0.0607069	0.163845	-0.234474	-0.372737	0.103577	-0.212417	-0.161075	0	0	0	0	0	0	0	0	0	0	0	0	0	0	0	0	0	0
0455.V2	-1.12358	-0.103042	-0.324495	0.281265	0.0968517	0.132938	-0.32692	-0.59158	-0.0301516	0.0261814	-0.0640625	-0.00850742	-0.0397371	0.414548	-0.212485	0.0956363	-0.035286	0.213163	0.233232	-0.0537974	0.0486431	0.00192757	0.00658011	-0.0358991	0.17758	-0.0855348	0.017443	-0.230059	0.156527	0.306135	0.207255	0	0	0	0	0	0	0	0	0	0	0	0	0	0	0	0	0	0
0457.V2	-1.17334	0.111322	0.120514	0.0956051	0.131733	0.123306	0.20595	0.115407	0.0912222	0.0142467	0.00294182	0.0645968	0.0486527	-0.0887956	-0.176725	0.136204	0.0421413	-0.189243	0.126587	-0.0377641	-0.121269	0.0543813	0.0161485	-0.0474996	-0.0763279	-0.0842665	0.0667071	-0.236656	-0.0944994	-0.193216	-0.143132	0	0	0	0	0	0	0	0	0	0	0	0	0	0	0	0	0	0
0460.V2	0.910383	0.0712821	0.113843	0.0834143	0.140541	0.114841	0.118323	0.136128	0.105113	0.0285359	-0.0154931	-0.0470583	0.0856591	-0.0467333	-0.0613883	0.0573877	0.0206243	-0.0753444	0.0866884	0.00131727	0.0820958	0.0479138	0.0200041	0.054363	-0.0475733	0.0395315	0.0596765	-0.112997	-0.00691089	-0.0664738	0.010348	0	0	0	0	0	0	0	0	0	0	0	0	0	0	0	0	0	0
0462.V2	0.817603	0.0720313	0.102689	-0.0956063	0.122753	0.123073	0.111005	0.131479	0.0911508	0.0238894	-0.00731753	0.0658588	0.0932268	0.1684	-0.0490651	0.0514658	0.029651	-0.07915	0.0465929	-0.0400249	0.0462347	0.054732	0.0434771	-0.0283405	0.0514894	-0.0435877	0.0733496	-0.104547	0.056208	0.0919877	-0.10785	0	0	0	0	0	0	0	0	0	0	0	0	0	0	0	0	0	0
0466.V2	-0.29199	-0.105316	0.0891396	-0.0101156	0.14181	0.144144	0.142006	0.114783	0.0328489	0.037579	0.0481209	0.0977116	0.0098604	0.232014	0.192384	-0.0248897	0.032994	-0.0147591	0.192093	-0.0147707	0.0901817	0.0511829	0.0458608	0.0528673	0.0796185	-0.0645098	0.0467873	0.230175	0.0780001	0.0776152	-0.1051	0	0	0	0	0	0	0	0	0	0	0	0	0	0	0	0	0	0
0475.V2	0.325458	0.124269	0.120669	0.0667956	0.148682	0.132887	0.19619	0.158208	0.104166	0.0328488	0.00526643	-0.0725135	0.0864204	-0.05569	0.176861	0.0703192	0.0824528	-0.0188877	0.050714	-0.013357	0.0947189	0.0656416	0.0212223	0.0857568	0.0113673	-0.0384148	0.0345602	0.00212398	0.000562264	-0.0755209	-0.106888	0	0	0	0	0	0	0	0	0	0	0	0	0	0	0	0	0	0
0490.V2	-0.637278	0.0943268	0.0854047	0.102441	-0.228491	0.157712	0.0859011	0.0688288	0.0443109	0.034394	0.0247425	0.103223	0.0656343	0.215324	-0.0362284	0.0549734	0.0575395	-0.130764	0.193499	-0.0284196	0.0291683	0.0548745	0.0344391	-0.0638459	0.056029	0.0605665	0.0610567	0.205776	0.0869123	0.18739	-0.139811	0	0	0	0	0	0	0	0	0	0	0	0	0	0	0	0	0	0
0494.V2	-0.52237	-0.116385	0.0918169	0.12337	0.166592	0.180179	0.082609	0.109056	-0.0195984	-0.0385947	0.01773	0.0329364	-0.089461	-0.0355495	0.11928	-0.0529645	0.0777384	0.0473268	0.211346	-0.020293	0.107267	0.0525494	0.0371212	-0.0297599	0.00869271	0.194743	0.0766027	-0.18845	0.0740835	0.331136	-0.128827	0	0	0	0	0	0	0	0	0	0	0	0	0	0	0	0	0	0
0505.V2	0.921041	0.0757525	0.0948236	0.0738276	0.11577	0.0105443	0.0986122	0.131977	0.118303	0.0293349	0.00753004	0.0370648	0.091756	0.137794	0.0431078	0.0413404	0.0254115	0.0091338	0.0815899	-0.0324859	0.0779117	-0.0160378	0.0240839	-0.0249043	-0.0536503	-0.0463472	0.0774421	-0.108623	0.00095738	-0.0705076	-0.072743	0	0	0	0	0	0	0	0	0	0	0	0	0	0	0	0	0	0
0508.V2	0.776984	0.0797823	0.118294	-0.118598	-0.54326	0.104967	0.153139	0.187108	0.0879257	0.0526639	0.0276147	-0.0966248	0.133934	-0.126639	0.0461175	0.139921	0.0273776	0.0437063	0.0193052	-0.0328943	-0.069042	0.0540442	0.0180005	-0.044716	-0.0360375	0.0820998	0.052991	-0.100054	-0.00169426	-0.0616154	-0.133818	0	0	0	0	0	0	0	0	0	0	0	0	0	0	0	0	0	0
0520.V2	-0.567479	-0.129583	-0.0110209	-0.241015	0.134177	0.065143	0.0803686	-0.127989	0.0898015	0.0170803	0.0433725	-0.183537	-0.101995	0.110339	0.295384	-0.0730882	0.0301333	0.213301	0.198296	0.0107318	0.0809645	0.155421	0.0380957	-0.0317083	0.0574113	0.144269	0.123982	-0.173956	0.0678723	0.319223	0.200969	0	0	0	0	0	0	0	0	0	0	0	0	0	0	0	0	0	0
0523.V2	0.777195	0.0636443	0.142001	-0.111546	0.13648	-0.0396473	0.194592	-0.139784	0.136529	0.0273863	-0.0357981	0.0500507	-0.284954	-0.0751785	0.160867	0.0324193	0.0168122	0.0520479	-0.185258	0.0705727	0.0132218	0.111377	0.0488737	-0.0442577	-0.0585961	0.032128	0.0977	-0.0496039	-0.00777369	-0.0741665	-0.157315	0	0	0	0	0	0	0	0	0	0	0	0	0	0	0	0	0	0
0524.V2	-1.27637	0.153264	-0.499501	-0.327364	0.0843049	0.217993	-0.165892	-0.872195	-0.237958	0.0125657	-0.076628	-0.0421538	-0.00423224	0.265593	-0.476084	-0.0091421	-0.131139	0.16003	-0.24252	-0.0766755	-0.0460597	-0.446581	0.0280642	0.0305898	-0.147186	-0.119031	-0.0210203	-0.287573	-0.110806	-0.227018	0.159314	0	0	0	0	0	0	0	0	0	0	0	0	0	0	0	0	0	0
0536.V2	0.203405	0.115386	-0.0447621	0.117295	0.11456	-0.290305	0.0497131	0.137244	-0.181701	-0.0420192	-0.0108275	0.0975946	-0.166109	0.149697	-0.121995	-0.0174635	0.0573025	0.108898	0.108122	-0.0558223	0.0414695	0.0529993	0.0381347	0.116746	0.0490361	0.0429132	0.0259266	0.189375	0.0486051	0.117264	-0.139368	0	0	0	0	0	0	0	0	0	0	0	0	0	0	0	0	0	0
0537.V2	-0.542878	-0.117373	-0.0141736	0.216979	0.0868287	0.2472	-0.459258	0.0455123	-0.230866	-0.0322028	-0.000678561	0.139982	-0.0462446	-0.118212	-0.089006	-0.0380234	0.117301	0.158678	0.226573	0.150982	-0.156726	0.124591	0.0281742	0.0580876	0.13327	-0.0660482	0.0835278	0.353226	0.128169	0.393761	0.219592	0	0	0	0	0	0	0	0	0	0	0	0	0	0	0	0	0	0
0542.V2	1.00648	0.0759023	0.108065	0.119412	0.120466	0.129352	0.14774	-0.0484903	0.0940868	0.0303139	0.0270295	0.0723797	0.106862	0.13482	-0.0306709	-0.00871512	0.0401753	-0.0634486	-0.15546	0.0825486	0.00918677	0.0931168	0.0499686	0.0267009	-0.0657662	-0.0443768	-0.0365094	-0.00130183	-0.00802181	-0.0662905	-0.0444177	0	0	0	0	0	0	0	0	0	0	0	0	0	0	0	0	0	0
0543.V2	0.261416	-0.0858165	0.108455	-0.0775813	0.14134	0.143255	0.12847	0.22511	0.0976395	0.0227502	-0.0130374	0.024205	0.0687638	0.136128	-0.162753	0.0410381	0.0141677	-0.0221406	-0.152483	-0.0427255	0.0053212	0.0565608	0.0258441	0.0169108	0.0518104	-0.0390492	0.08433	-0.143409	0.011279	0.104655	-0.123152	0	0	0	0	0	0	0	0	0	0	0	0	0	0	0	0	0	0
0549.V2	-1.93268	-0.258368	-0.556328	0.22263	0.058077	-0.597831	-0.742271	-0.804546	-0.369342	0.0249029	-0.0578912	-0.0443417	0.0442822	-0.255472	0.0118714	-0.105375	-0.284583	0.194273	-0.42989	-0.109228	0.0184164	-0.440841	0.0215789	0.0120475	-0.215729	-0.135374	-0.0224423	-0.245453	-0.111547	-0.250245	0.160368	0	0	0	0	0	0	0	0	0	0	0	0	0	0	0	0	0	0
0580.V2	0.936051	0.0813124	0.103799	0.0819831	0.137313	0.120025	-0.023182	0.14068	0.0990086	0.0177413	0.0043421	0.0675536	0.117473	-0.0502205	-0.0765134	0.0588171	0.0816713	-0.0887684	0.0922499	-0.0159819	0.0851116	0.0669336	0.0504391	-0.042143	0.00674443	-0.0424114	0.0628922	-0.0736928	-0.0018208	0.0220988	-0.121536	0	0	0	0	0	0	0	0	0	0	0	0	0	0	0	0	0	0
0605.V2	0.746888	0.083653	0.0837727	0.138318	0.122895	0.132711	0.154597	-0.0885161	0.0677561	0.0311048	0.0363401	0.0766267	0.118363	-0.0970109	0.0752714	-0.0337164	0.0597773	0.00954258	0.101264	-0.0239544	0.071077	-0.373399	0.0346638	-0.0372619	-0.0523716	0.189466	0.0891302	0.221258	0.00484157	-0.058562	0.0115532	0	0	0	0	0	0	0	0	0	0	0	0	0	0	0	0	0	0
0607.V2	0.331946	0.110651	0.175027	0.112365	0.108974	0.112807	0.110336	-0.500917	0.0753222	0.0111651	0.00948825	0.112708	0.0790211	0.115317	0.181728	0.0562348	0.0267514	-0.0134282	0.0525802	0.0293236	0.0421589	-0.377327	0.0167387	0.0511936	-0.0557345	0.0420276	0.087249	-0.1663	-0.0449408	-0.109369	-0.133007	0	0	0	0	0	0	0	0	0	0	0	0	0	0	0	0	0	0
0614.V2	0.375154	0.184999	0.0879207	-0.124139	0.110311	-0.301092	0.069469	0.189247	0.108431	0.0276241	0.0345241	0.0658435	-0.125949	0.176142	-0.0693677	-0.0549068	0.042251	0.108681	-0.196587	0.154869	0.113083	0.0640252	0.039182	0.0974478	0.0693261	-0.036966	0.103729	0.114726	0.091464	-0.0793648	0.159782	0	0	0	0	0	0	0	0	0	0	0	0	0	0	0	0	0	0
0620.V2	-0.692047	0.0965827	0.101897	-0.122693	0.149189	0.136596	0.125454	0.105627	0.0275894	0.0279183	0.0257988	0.00210184	-0.018408	0.208431	0.208429	-0.039522	0.0205803	0.0417787	-0.0553197	0.0129729	0.0440802	0.0483966	0.0390662	0.0110157	0.0395752	0.0780708	0.0674072	0.262459	0.0624975	-0.00205542	-0.110332	0	0	0	0	0	0	0	0	0	0	0	0	0	0	0	0	0	0
0622.V2	0.794297	-0.103866	0.0864692	0.136327	0.085483	0.210468	0.112427	-0.0164232	-0.284423	0.0418504	-0.0152572	0.0432752	0.0301116	0.089235	0.150122	0.046372	0.00166269	0.0775039	0.109828	-0.0431742	0.0583001	0.141185	0.0410405	-0.0350711	-0.0492037	0.183159	0.0871624	-0.111591	-0.0236561	-0.0949448	0.163436	0	0	0	0	0	0	0	0	0	0	0	0	0	0	0	0	0	0
0626.V2	0.25344	-0.185025	0.111205	-0.169001	0.104024	-0.637349	-0.414383	-0.0370559	-0.461806	-0.0553086	-0.0300498	-0.135395	-0.158957	-0.140643	0.0285676	-0.115072	0.133115	0.0100659	-0.188056	-0.0647826	-0.197422	0.0981849	0.029316	0.0888755	-0.00382117	-0.0600452	0.0855751	0.00978449	-0.0584666	0.173104	0.078432	0	0	0	0	0	0	0	0	0	0	0	0	0	0	0	0	0	0
0634.V2	0.480859	-0.0995782	0.0908579	0.10549	0.139121	0.165936	0.0994393	0.106683	0.0761897	0.0468998	0.00678497	-0.0969307	-0.116708	-0.0401584	0.0518061	-0.0298917	0.0720122	-0.0711241	0.0658529	-0.0190205	0.103816	0.0674481	0.0403234	-0.0306746	0.0114295	0.0978123	0.0650237	0.210476	0.0238565	0.1311	0.151529	0	0	0	0	0	0	0	0	0	0	0	0	0	0	0	0	0	0
0639.V2	0.551054	0.0476036	0.0693155	0.0660977	0.130592	0.099701	0.114654	0.113194	0.0964369	-0.0542486	-0.0125925	0.0144156	0.075029	0.145548	0.0966289	0.0481362	0.0548109	0.0290891	0.0497958	-0.0186323	0.0376033	0.0650088	0.0410924	-0.0222372	0.0420277	-0.0335879	0.0623442	-0.000443959	-0.0115221	0.111003	-0.103951	0	0	0	0	0	0	0	0	0	0	0	0	0	0	0	0	0	0
0642.V2	0.0930242	-0.20512	0.137497	-0.133648	0.110093	-0.500715	-0.472228	0.0761567	-0.424823	-0.0917041	0.0206634	-0.0953529	-0.158069	-0.133431	0.232066	-0.0849051	-0.0105638	0.0726476	0.0958013	0.169691	-0.181881	0.0655893	0.0319839	-0.0634254	0.0604578	-0.0678096	0.0917419	0.183897	-0.068632	-0.131508	0.145489	0	0	0	0	0	0	0	0	0	0	0	0	0	0	0	0	0	0
0645.V2	0.770091	-0.131933	0.0457057	-0.122246	0.0941615	-0.462186	0.16213	0.0834217	0.164134	0.0177456	-0.0191169	0.023802	0.0794403	-0.115848	0.041312	0.00746293	0.0642288	0.081904	0.0222883	-0.0686851	0.00829067	0.0405423	0.0281581	0.0581369	-0.026935	-0.0492189	0.0363909	0.0714851	-0.0240539	-0.0940002	0.124607	0	0	0	0	0	0	0	0	0	0	0	0	0	0	0	0	0	0
0649.V2	1.19309	-0.115897	0.0258812	-0.109807	0.171661	0.159611	0.0799059	0.253537	0.00365198	0.0476045	0.0226285	-0.0391679	0.128484	-0.105572	0.0765452	0.139372	0.0274924	0.0860843	-0.124248	-0.0445007	-0.0202848	0.0581719	0.0389663	-0.0303185	0.0753773	-0.0556353	0.000101471	-0.0912159	-0.0152547	-0.0775503	-0.0810982	0	0	0	0	0	0	0	0	0	0	0	0	0	0	0	0	0	0
0650.V2	-1.19165	-0.262125	0.129798	0.0694223	0.146724	-0.247009	0.161249	0.0722834	0.018076	-0.0654528	0.0317451	-0.109763	0.00842532	-0.139914	0.247978	-0.0528516	-0.00546024	-0.202771	-0.461905	-0.0378533	-0.184797	0.067336	0.029462	-0.0306208	-0.0223131	-0.108768	0.0939669	-0.0109658	0.0224702	-0.195036	0.141318	0	0	0	0	0	0	0	0	0	0	0	0	0	0	0	0	0	0
0663.V2	0.900662	0.0940729	0.0428572	-0.0951877	0.111814	0.0129577	0.116001	0.176851	0.129737	0.0256644	0.0268474	0.0556022	0.0932921	0.134306	0.0130019	0.0424401	0.0278101	0.0541018	0.0870167	-0.0311756	0.0382846	0.0472719	0.0308106	-0.0385881	-0.0391035	0.0924163	0.0587377	-0.0837189	-0.0212993	-0.0674777	-0.099754	0	0	0	0	0	0	0	0	0	0	0	0	0	0	0	0	0	0
0669.V2	0.977904	0.0992596	0.080803	0.0961105	0.111465	0.122693	0.176416	0.0362225	0.111385	0.0219015	0.0206101	0.0476769	0.0992303	0.090079	-0.0890679	-0.0376845	-0.00777409	0.00614081	-0.141756	0.00271404	0.110051	0.073972	0.0017152	-0.0360274	-0.048671	-0.0435226	0.0425508	0.0652589	-0.0061096	-0.0680829	-0.0155135	0	0	0	0	0	0	0	0	0	0	0	0	0	0	0	0	0	0
0670.V2	0.968042	0.0749684	0.107239	0.0634874	0.123561	0.0854118	-0.422604	0.205579	0.11374	0.0236698	-0.0129587	-0.000259879	0.0939742	-0.104286	0.058371	0.0629459	-0.002419	-0.0775433	-0.154256	0.0747306	-0.00986956	0.0656978	-0.00997389	-0.0275323	0.091313	-0.0436526	-0.158559	-0.0717027	-0.0176542	-0.0761484	-0.121407	0	0	0	0	0	0	0	0	0	0	0	0	0	0	0	0	0	0
0671.V2	-1.0852	0.0335861	0.227496	0.134263	0.101817	0.180068	-0.578621	-0.507959	0.0539572	0.0120748	0.0346616	0.109135	0.0477384	0.27527	0.136	0.0395287	0.0118439	-0.123241	-0.363095	-0.0439122	0.0336945	-0.38192	0.0156647	0.0509162	-0.153954	-0.0915981	0.145433	-0.215236	-0.0616219	-0.17514	0.146689	0	0	0	0	0	0	0	0	0	0	0	0	0	0	0	0	0	0
0682.V2	0.176452	0.0927428	0.0582119	0.0899401	0.0974398	0.102835	0.0823901	-0.0475558	0.0201339	0.0223625	0.0174421	0.0554017	0.0731715	0.115566	0.0685245	-0.0725306	0.0133524	0.0811314	0.119493	0.0652306	-0.00114755	0.0980296	-0.00697733	-0.0889392	0.0175954	0.109346	-0.251841	0.0165511	0.0488503	-0.0905083	-0.133412	0	0	0	0	0	0	0	0	0	0	0	0	0	0	0	0	0	0
0699.V2	0.682413	0.0700383	0.0756862	0.0684731	0.119991	0.0921443	0.0666575	0.0771146	0.0519589	0.0205745	0.00569704	0.0399913	-0.146004	0.114253	0.118774	0.0088466	-0.00113795	-0.068747	0.0611955	-0.00821421	-0.0233539	0.0527905	-0.222065	-0.0683491	0.041319	0.112043	-0.160632	-0.102986	0.00621754	-0.0719209	-0.106229	0	0	0	0	0	0	0	0	0	0	0	0	0	0	0	0	0	0
0704.V2	0.940962	0.082467	0.099125	0.0764391	0.143286	0.128466	0.182865	0.104499	0.117725	0.036434	-0.00965812	0.0416866	0.0510156	-0.112998	-0.0812088	-0.0298403	0.0683446	-0.0792892	0.0836028	0.0204946	0.113924	0.0552083	0.051695	-0.00806772	-0.0362501	-0.049391	0.0676628	0.000706776	0.00672654	-0.0682445	-0.104561	0	0	0	0	0	0	0	0	0	0	0	0	0	0	0	0	0	0
0718.V2	0.247902	0.110333	0.103201	0.0799809	0.0999808	-0.46944	0.0683515	0.144783	-0.350555	0.0227596	0.0396589	-0.107541	-0.0890688	0.149106	0.190669	0.00734008	0.0819993	0.121161	-0.240892	-0.0527556	0.102227	0.0816524	0.0396488	0.092061	0.0853872	-0.0335466	0.0741692	0.164581	0.0789882	0.121206	0.169087	0	0	0	0	0	0	0	0	0	0	0	0	0	0	0	0	0	0
0756.V2	0.61973	0.0899673	0.117111	-0.0923032	0.129482	0.0970558	-0.45247	0.118306	0.0880056	0.00880288	-0.0139565	0.038337	0.085423	-0.147652	0.109632	0.0525007	-0.00140555	-0.00559165	0.019971	0.0808412	0.0161691	0.0566973	0.0322082	-0.0477733	0.0972203	-0.0456374	0.0473985	0.0912199	-0.01912	-0.0964928	-0.15878	0	0	0	0	0	0	0	0	0	0	0	0	0	0	0	0	0	0
0773.V2	-0.554292	0.0796607	0.136873	0.1895	0.155635	0.00465804	0.159329	0.0345647	0.107051	-0.0303952	0.0387343	0.107138	-0.101873	-0.0734208	-0.180167	0.0118085	0.00776402	0.116647	0.21891	0.114392	0.100746	0.110804	0.0427135	-0.0439879	0.0669226	0.0917784	0.134273	0.015782	0.105815	0.329182	0.0605113	0	0	0	0	0	0	0	0	0	0	0	0	0	0	0	0	0	0
0790.V2	1.14155	-0.0989662	-0.0361732	-0.013275	0.12514	0.152496	0.0465605	0.232071	0.145102	0.0359604	0.00953824	0.0816364	0.0657058	-0.0883847	0.123177	0.146704	0.033734	0.00268496	-0.133431	-0.0294365	-0.0287743	0.0412534	0.0348115	-0.0271036	-0.0671039	-0.0501263	0.0741226	-0.0950453	0.0101774	-0.0901651	0.159107	0	0	0	0	0	0	0	0	0	0	0	0	0	0	0	0	0	0
0792.V2	0.828368	0.0693418	0.0588124	0.0590681	0.124521	0.105479	0.109185	0.0658368	-0.0375771	-0.0776864	-0.0161909	0.0344736	0.0904907	0.0956957	-0.0591969	0.0593532	-0.0208117	-0.0933741	-0.190784	-0.0243632	0.00258029	0.0552566	-0.00766079	-0.0706369	0.0418936	-0.0597202	-0.0736281	-0.013009	-0.0307174	0.0742603	-0.0870731	0	0	0	0	0	0	0	0	0	0	0	0	0	0	0	0	0	0
0801.V2	0.291638	0.106336	0.119739	-0.0758283	0.137015	0.106983	0.135204	0.19634	0.119758	0.0306588	0.0513413	-0.107318	0.0702402	0.129614	0.179892	0.073217	0.0284449	0.00909221	0.092548	0.0264247	0.0477401	0.0715265	-0.235464	0.0289745	0.0499502	-0.0349291	0.0199984	-0.0747239	0.00888667	0.0990713	0.0917725	0	0	0	0	0	0	0	0	0	0	0	0	0	0	0	0	0	0
0805.V2	0.603306	0.0536569	0.081549	0.0695904	0.109082	0.106636	0.127336	0.125525	0.0825112	-0.0362196	0.0256614	0.0325198	0.0815493	0.137427	0.0875739	-0.0596136	0.0423491	0.0308818	0.0950977	-0.0190031	0.0408908	0.066981	0.00545777	0.084262	0.0514887	-0.0354743	-0.189417	-0.00383291	-0.00442555	0.105062	0.0151001	0	0	0	0	0	0	0	0	0	0	0	0	0	0	0	0	0	0
0806.V2	-1.08317	0.0848122	0.0826534	-0.0622214	0.114544	0.104912	0.110087	0.12847	0.0672811	0.0136482	-0.00897041	0.0190492	0.0186506	0.162996	0.166723	-0.0352682	-0.000554459	-0.175555	-0.545579	0.0779051	-0.00545904	0.0565315	0.0040485	-0.0585769	0.0712674	-0.0594729	-0.230306	-0.0481686	0.0107355	-0.0408081	-0.0279737	0	0	0	0	0	0	0	0	0	0	0	0	0	0	0	0	0	0
0808.V2	0.261841	0.119791	0.0937794	0.1224	0.112922	0.131759	0.203066	-0.0554231	0.00383492	0.0236874	0.0313902	0.0584985	0.0888031	0.145232	0.0728052	0.0698002	0.0155171	0.0141695	0.0978235	-0.0358895	-0.030552	0.109641	-0.000136487	-0.0772293	-0.0201001	-0.0603969	-0.191421	-0.168981	0.015826	-0.101637	-0.154132	0	0	0	0	0	0	0	0	0	0	0	0	0	0	0	0	0	0
0809.V2	0.792219	0.0763005	0.146093	-0.147296	0.103283	0.176117	0.14403	-0.142764	-0.0643569	0.0428102	0.0196392	0.053548	0.126387	-0.0899037	0.180947	0.143804	0.068862	0.0354283	0.0460147	-0.0375514	-0.0763316	0.105824	0.0163769	-0.0340298	-0.0411034	0.203641	-0.0290109	-0.146323	-0.00960201	-0.0656034	0.134645	0	0	0	0	0	0	0	0	0	0	0	0	0	0	0	0	0	0
0818.V2	-1.82526	-0.227966	0.130462	0.084254	0.112499	0.217261	-0.619631	0.10116	-0.272887	-0.0338238	0.00283892	-0.119674	0.0504296	-0.129591	-0.127946	0.105098	-0.00785209	-0.175003	-0.460563	-0.0678373	-0.084369	0.0440492	0.0158947	-0.0341749	-0.0806977	-0.124674	-0.0273243	-0.221007	0.048603	-0.253249	-0.104169	0	0	0	0	0	0	0	0	0	0	0	0	0	0	0	0	0	0
0828.V2	0.235871	-0.0472949	0.0722741	-0.0470821	0.119959	0.17182	0.113655	0.167435	0.012051	-0.0592869	0.033313	0.0395701	0.0499695	0.139869	0.0581677	0.0174011	0.0696846	0.0708402	0.131877	-0.0225558	0.0454886	0.0690222	0.0394782	0.113692	0.0518433	-0.0327231	-0.138968	0.0267456	0.0485669	0.186357	0.17219	0	0	0	0	0	0	0	0	0	0	0	0	0	0	0	0	0	0
0845.V2	-1.59374	0.103951	0.125521	0.0813249	0.11484	0.083151	0.171758	0.127923	0.0873335	0.00467314	0.00918043	0.0642657	0.0449948	-0.170355	0.23642	0.0314909	-0.00442807	-0.252902	0.17655	0.074122	-0.170472	0.0571079	0.0315705	-0.0426505	0.0100555	-0.0829399	0.00746639	-0.205527	-0.039578	-0.0342019	-0.145156	0	0	0	0	0	0	0	0	0	0	0	0	0	0	0	0	0	0
0846.V2	-1.17234	-0.222613	0.129138	-0.0824231	0.136139	0.146209	0.17676	0.157859	-0.00136067	-0.017786	0.00482814	0.0555835	0.0635091	-0.0729027	0.0734143	0.0438296	-0.00940911	-0.00694113	-0.216587	-0.043201	0.00260225	0.0439474	0.0263153	0.0803517	0.0780125	-0.0889962	0.0808208	-0.193653	0.0559733	-0.224018	-0.103088	0	0	0	0	0	0	0	0	0	0	0	0	0	0	0	0	0	0
0848.V2	0.614933	0.0530037	0.0741568	-0.0640088	0.113107	0.118068	0.0525511	0.111536	0.0871645	0.0215782	0.0335174	-0.0779737	0.0653724	0.151633	0.0548728	-0.0871815	0.0180425	0.0597661	0.0866445	-0.0243583	0.0596268	0.063423	0.00784368	0.0532559	0.0599803	-0.0409056	0.00732427	0.0777144	0.0224625	0.0819298	0.085973	0	0	0	0	0	0	0	0	0	0	0	0	0	0	0	0	0	0
0849.V2	0.886002	-0.086165	0.082184	0.0565906	0.12211	0.107289	0.117436	0.156966	0.100772	0.0241648	0.00148767	-0.0635323	0.108534	0.103087	0.121183	0.0623999	-0.0037439	0.090031	-0.177097	-0.0203866	0.0881331	0.0622411	0.0410745	0.00899087	0.0505053	0.0748253	-0.115764	-0.0827773	-0.0142907	0.0743368	-0.0766905	0	0	0	0	0	0	0	0	0	0	0	0	0	0	0	0	0	0
0855.V2	-0.301667	0.0577596	0.102041	0.0903458	-0.0388527	0.0990425	0.149849	0.0828081	0.0397984	0.0458185	-0.00631325	0.0959753	0.0719842	-0.115582	0.193038	0.0211208	0.0218615	0.163527	0.178754	0.0703891	0.100661	0.0477389	0.0172398	0.0640535	0.0412601	0.0926423	-0.0225329	0.250116	-0.06459	0.158265	0.226867	0	0	0	0	0	0	0	0	0	0	0	0	0	0	0	0	0	0
0858.V2	0.89283	0.0808279	0.119156	-0.105627	0.121597	0.119422	0.171304	0.206205	0.122729	0.0169236	-0.00965987	0.0389152	0.0809981	-0.0551402	-0.233009	0.0612652	0.0390057	0.0792636	0.0175402	-0.0373725	0.0840931	0.0578852	0.0335011	0.0319482	0.049749	-0.0399548	0.0310972	-0.0762209	-0.00966592	-0.073211	0.0618265	0	0	0	0	0	0	0	0	0	0	0	0	0	0	0	0	0	0
0862.V2	0.520178	0.0907649	0.106464	0.112731	-0.543494	-0.125563	0.14519	0.135402	0.0242017	-0.0214632	0.00394314	-0.114918	-0.0181471	-0.0748298	0.0377336	-0.0070037	0.0996354	0.094412	0.0955337	-0.0352055	0.0667137	0.0655575	0.0106304	0.0444487	0.043979	-0.0518927	0.0169254	0.216854	-0.00743912	0.11526	-0.144806	0	0	0	0	0	0	0	0	0	0	0	0	0	0	0	0	0	0
0864.V2	0.981617	0.0715385	0.0828664	0.0660598	0.115185	0.117551	0.168806	0.0857614	0.106094	-0.0193833	-0.0138324	0.0488937	0.0825764	-0.100489	-0.0264993	-0.0515746	0.0204083	-0.0094572	-0.133757	0.06526	0.0404357	0.0514334	0.0490644	0.0742499	-0.0427047	-0.0458042	0.0285564	0.0737002	-0.00873601	-0.0632766	0.0925907	0	0	0	0	0	0	0	0	0	0	0	0	0	0	0	0	0	0
0867.V2	0.326856	0.0533064	0.109969	-0.0606594	-0.3411	0.133944	0.180553	0.139981	0.112181	0.044441	0.0126377	0.0930618	0.123643	-0.0432278	0.197156	0.0567111	0.0049323	0.121066	0.129924	-0.0234202	0.0845042	0.0532856	0.0333575	0.0925945	-0.0483057	0.17305	0.0149619	-0.0886593	0.0636684	-0.0923198	0.249051	0	0	0	0	0	0	0	0	0	0	0	0	0	0	0	0	0	0
0872.V2	0.163467	-0.150686	0.0580399	0.0814161	0.104212	-0.591567	0.104841	0.128629	-0.38171	-0.0810835	0.00261854	-0.121407	-0.139825	0.119647	0.00632002	-0.0793607	-0.031106	0.0956068	-0.288425	-0.0518363	0.056953	0.0512049	-0.00316686	-0.0455212	0.0650453	-0.0486583	-0.176946	0.173669	0.0507104	0.159742	0.124896	0	0	0	0	0	0	0	0	0	0	0	0	0	0	0	0	0	0
0876.V2	0.717228	-0.0565553	0.0850569	0.101041	0.11667	-0.509458	0.0513123	0.185594	-0.413372	0.0348064	-0.00160013	-0.0893843	-0.224615	0.0690612	-0.231527	-0.0324159	-0.0287761	0.0885045	-0.0596191	-0.0628706	0.0702887	0.074761	-0.00608875	-0.0696967	0.0305719	-0.0573077	-0.00745093	-0.123175	0.0114972	0.134095	-0.154496	0	0	0	0	0	0	0	0	0	0	0	0	0	0	0	0	0	0
0890.V2	0.699055	0.0640174	0.104756	0.0658549	0.108905	0.118724	0.153625	0.0989474	0.0944213	0.0274542	0.0247145	0.0197486	0.0762273	-0.0493053	0.04502	0.0565162	0.0476934	0.0833568	0.104881	-0.0424722	0.0163728	0.0506128	0.033091	-0.0315767	0.0498104	-0.0404615	0.0100779	-0.0778738	-0.00777455	-0.0714131	0.140845	0	0	0	0	0	0	0	0	0	0	0	0	0	0	0	0	0	0
0892.V2	0.836319	0.128812	0.110083	0.147279	0.110272	-0.111	0.190471	-0.0986485	0.095416	0.0286944	0.00881348	0.0732402	0.117451	-0.0855918	-0.0425688	-0.0350525	0.0538409	0.0800785	0.0949808	0.0977375	0.0375398	-0.363023	0.0410876	-0.0350915	-0.0417747	0.142599	0.033693	0.265118	0.0101224	-0.0634077	-0.0951215	0	0	0	0	0	0	0	0	0	0	0	0	0	0	0	0	0	0
0898.V2	0.644826	0.0734291	0.092166	0.0905457	-0.292151	0.101458	0.140627	0.164045	0.0730194	-0.0417106	-0.0136433	0.0538891	-0.25593	-0.085869	-0.199909	-0.0261624	-0.00192381	0.0770148	0.0405472	-0.0232234	0.0650908	0.0700725	0.0107259	0.0975213	0.0409603	0.0565915	0.0476861	-0.0852075	-0.0180922	0.116458	-0.152015	0	0	0	0	0	0	0	0	0	0	0	0	0	0	0	0	0	0
0899.V2	-0.504544	0.0989688	0.0780954	0.0883043	0.105582	0.139987	0.113382	0.0917292	0.0627077	0.0206075	0.0241783	0.0482153	0.0496226	0.150473	0.201284	0.0589609	0.0590298	0.0685939	0.20981	-0.0138087	0.0885711	0.0583969	0.0258772	0.0442314	0.0542758	0.096538	0.038223	0.229038	0.0514488	0.159089	-0.101323	0	0	0	0	0	0	0	0	0	0	0	0	0	0	0	0	0	0
0900.V2	0.457763	0.05463	0.0579301	0.0653597	0.141946	0.0905723	0.104816	0.11171	0.0689261	0.0237023	0.0034481	0.00670261	-0.166179	0.161961	0.0964432	-0.0387445	-0.0223613	0.0702935	0.0696648	0.0599903	0.0478072	0.0627957	0.00624492	0.0832294	0.0353584	-0.0293829	0.0232985	0.161342	0.0115232	0.108242	-0.0729707	0	0	0	0	0	0	0	0	0	0	0	0	0	0	0	0	0	0
0901.V2	0.871093	-0.108597	0.186797	0.129055	0.105605	0.209309	0.215025	-0.382981	-0.0117113	0.0304787	0.0208581	0.0967301	0.107666	-0.0837536	0.0695374	-0.00068757	0.0576787	0.0852168	-0.14744	-0.0105847	0.0623868	-0.337821	0.0355072	0.0641581	-0.0527219	-0.0569402	0.0882296	0.252543	0.00863312	-0.069774	0.140995	0	0	0	0	0	0	0	0	0	0	0	0	0	0	0	0	0	0
0928.V2	0.0528398	-0.0539543	-0.016947	0.123079	0.110959	-0.0951328	0.163943	0.0884485	-0.304225	0.0488598	-0.00931028	0.00703893	0.066814	-0.0799852	0.0224315	-0.0484271	-0.0271808	0.118542	0.159126	-0.0264535	0.0770822	0.0458683	0.0395028	-0.0635034	-0.0605177	0.0637462	-0.00637231	0.228144	0.0695658	0.0917801	0.115328	0	0	0	0	0	0	0	0	0	0	0	0	0	0	0	0	0	0
0934.V2	0.961302	0.0802873	0.126703	-0.108218	0.143979	0.116286	0.118556	0.216961	0.115007	0.0281712	0.0158322	0.00920495	0.113206	-0.0570887	-0.119413	0.0525994	0.00979834	0.0753413	0.0916302	-0.0212507	0.0168075	0.0618154	0.0336409	-0.0337372	-0.0492816	0.10415	0.0618313	-0.0735303	-0.0104202	-0.0689866	-0.109786	0	0	0	0	0	0	0	0	0	0	0	0	0	0	0	0	0	0
0945.V2	0.710725	0.0622677	0.056632	-0.123158	0.0966373	0.183594	0.0790924	0.12991	-0.195948	0.0262463	0.0221009	0.0529824	-0.193889	-0.0651506	0.114442	-0.0624985	-0.0205646	0.0601122	-0.191232	-0.0262459	0.0634347	0.0392019	-0.235196	-0.0430945	-0.00234303	0.14592	-0.0153471	0.155385	0.00632754	-0.0625932	0.140928	0	0	0	0	0	0	0	0	0	0	0	0	0	0	0	0	0	0
0960.V2	-0.464968	0.0985507	0.110315	0.111988	0.137419	0.0268536	0.108798	0.064028	0.0790613	0.0148857	0.00739917	0.028113	-0.0830097	0.146668	0.167996	0.071942	0.0840024	-0.144984	0.223874	0.0262477	0.0720095	0.0668348	0.0225014	0.00599314	0.0738715	-0.0496722	0.0763571	0.282708	0.0654492	0.225703	0.189914	0	0	0	0	0	0	0	0	0	0	0	0	0	0	0	0	0	0
0962.V2	-1.93878	0.128435	0.163522	-0.114651	0.131754	0.129512	0.168673	0.230403	0.0847677	0.0281304	0.025285	-0.100946	0.0503191	-0.141454	-0.212185	0.0671485	0.00868762	-0.186714	0.139732	-0.043332	0.0626968	-0.0114985	0.0177847	-0.05489	-0.0828694	-0.0858401	0.0946143	-0.228661	-0.0922243	-0.177471	-0.117429	0	0	0	0	0	0	0	0	0	0	0	0	0	0	0	0	0	0
0963.V2	-0.543233	0.0832206	0.121397	0.0884333	0.140401	0.115975	0.168947	0.107633	0.099512	-0.0233067	0.0464401	0.0809886	0.0643455	-0.0623968	0.200035	-0.0237672	0.040405	0.227694	0.200632	-0.0268597	0.044278	0.0691759	0.0445306	-0.0415315	0.0741505	0.0744961	0.103559	-0.130764	0.0603524	0.221982	0.115773	0	0	0	0	0	0	0	0	0	0	0	0	0	0	0	0	0	0
0969.V2	0.298369	0.129754	0.162375	-0.162031	0.174151	0.129834	0.241482	-0.152269	0.100234	0.0289132	0.0223093	-0.101762	0.110195	-0.147476	-0.17943	0.125233	0.0508906	-0.134409	0.0361866	0.102798	-0.131156	0.138519	0.0421581	-0.0321167	-0.0526023	-0.0607186	0.0986489	0.160499	-0.0235456	-0.0739174	-0.11293	0	0	0	0	0	0	0	0	0	0	0	0	0	0	0	0	0	0
0990.V2	-0.899808	0.119321	-0.427586	0.222965	0.134873	0.143977	0.249256	-0.235809	0.0744533	0.0126104	-0.0259305	0.151727	0.0548059	-0.169422	0.114705	0.0262946	-0.216126	0.223101	0.238057	-0.0286807	0.00586961	0.0447059	0.0319134	0.0146102	0.0983132	-0.0739209	0.121005	-0.224785	0.119481	-0.156872	0.126761	0	0	0	0	0	0	0	0	0	0	0	0	0	0	0	0	0	0
1000.V2	-0.68689	0.101265	0.0736415	0.0817783	0.117819	0.111755	0.112357	0.0783623	0.0653312	-0.0222109	0.0126671	0.0577285	0.0479597	0.177855	0.184771	-0.0462929	0.0215659	0.108851	-0.245535	0.0622618	0.0817395	0.0598426	0.0120627	0.077975	0.0783454	-0.058227	-0.090319	0.260107	0.0342467	0.139475	-0.109446	0	0	0	0	0	0	0	0	0	0	0	0	0	0	0	0	0	0
1001.V2	-1.33907	0.170644	0.170473	-0.131283	-0.273488	0.124811	0.212326	0.179193	0.0764765	0.0323469	0.0279147	0.0997693	0.0765248	-0.0486122	0.37324	0.0622603	0.0389126	0.226254	0.199804	-0.0243791	0.0755065	0.0541363	0.0229227	0.0660656	-0.000268879	0.236139	0.0786572	-0.136388	-0.0476628	-0.137358	0.234129	0	0	0	0	0	0	0	0	0	0	0	0	0	0	0	0	0	0
1004.V2	0.388409	0.140563	0.154821	-0.0757583	0.136193	0.104114	0.213954	-0.0440351	0.109641	-0.00647123	0.0211687	0.0646358	0.0945316	-0.0526837	0.2288	0.0265792	0.0532529	0.123961	-0.14854	0.0703827	0.0865654	0.122359	0.0323978	0.100567	0.0375105	0.0974645	0.133453	-0.113789	0.0103376	-0.0839713	-0.125382	0	0	0	0	0	0	0	0	0	0	0	0	0	0	0	0	0	0
1007.V2	-0.634849	0.221714	-0.419853	-0.248286	0.143615	-0.384851	0.117566	-0.467871	0.165564	-0.0311944	0.0057175	-0.173907	-0.0561108	0.273196	0.138259	-0.033791	-0.094838	0.149801	0.224522	0.184388	0.0776231	0.0116429	0.00740021	0.0815334	-0.0152264	0.135621	0.00768838	0.398353	0.158679	-0.13131	0.0986952	0	0	0	0	0	0	0	0	0	0	0	0	0	0	0	0	0	0
1009.V2	-1.26741	-0.178899	0.077516	-0.127651	-0.238641	-0.413193	0.095665	0.0713611	-0.310359	-0.0663809	0.0160088	0.0920982	-0.107012	-0.0503071	0.227376	-0.0999896	-0.0381708	0.175051	-0.513413	0.111424	-0.210013	0.0677279	0.00271203	0.00439186	0.0885263	-0.080848	0.00653886	0.212464	0.0255726	0.182688	0.152339	0	0	0	0	0	0	0	0	0	0	0	0	0	0	0	0	0	0
1010.V2	0.70552	-0.117886	0.152699	-0.200524	0.117324	0.213869	0.0811361	-0.12941	-0.282392	-0.0598449	-0.0256139	-0.114662	-0.212094	0.0820997	-0.0618814	-0.0079519	0.061426	0.0769817	0.0896488	0.0847909	0.0991405	0.136387	0.000430745	0.0546902	0.0205979	0.127464	0.012036	0.00342115	-0.0383054	0.116832	-0.136486	0	0	0	0	0	0	0	0	0	0	0	0	0	0	0	0	0	0
1013.V2	0.509697	-0.0387448	0.120496	-0.0309806	-0.254786	0.155822	0.139636	0.102271	-0.150689	0.0343384	0.00818523	0.111181	-0.164902	-0.0557673	-0.0113646	0.0136539	0.0626492	0.0796348	0.0992861	0.0855844	0.119951	0.0677621	0.00774272	0.104179	-0.0157241	0.0931712	0.0559172	0.210586	0.0614741	0.153548	0.232506	0	0	0	0	0	0	0	0	0	0	0	0	0	0	0	0	0	0
1020.V2	-1.28679	-0.249265	0.118267	-0.204851	-0.361912	-0.47427	0.126851	-0.0513992	-0.169841	-0.0639737	0.0345595	0.0970775	-0.116263	0.143742	-0.377621	0.00265525	0.0032284	0.132525	0.199506	0.120484	0.0784484	0.0808635	0.00595438	-0.0320469	0.0196016	0.134008	0.0173418	0.30765	0.0696097	-0.261442	-0.140322	0	0	0	0	0	0	0	0	0	0	0	0	0	0	0	0	0	0
1023.V2	-1.76996	0.111551	0.158894	-0.0856168	0.109851	0.0395722	0.219974	-0.0352867	0.0805169	0.0191909	0.0383627	0.0576957	0.0502999	-0.0406676	0.15282	-0.0177313	0.10594	0.0766436	-0.48089	0.00170776	0.0948731	0.0861576	0.0392182	0.0192482	-0.0836288	-0.0777429	0.0217059	0.316151	-0.0468553	-0.151328	-0.109919	0	0	0	0	0	0	0	0	0	0	0	0	0	0	0	0	0	0
1026.V2	0.619221	0.0822644	0.0726433	0.0796234	0.00730215	0.0534431	0.117681	0.110606	0.108988	-0.0288987	-0.00805944	-0.0583299	0.091496	0.14885	0.106799	-0.0754544	0.0262482	0.0939438	0.0667467	0.0726764	0.0407741	0.0605299	0.00580441	-0.0538957	0.0109401	-0.0362323	0.0179261	-0.0654377	-0.00615242	0.095899	0.148884	0	0	0	0	0	0	0	0	0	0	0	0	0	0	0	0	0	0
1027.V2	-0.397736	-0.151565	0.0885682	0.0729254	0.0947963	0.108696	0.118616	0.108186	0.0776049	0.0272642	-0.0123679	0.0670045	0.0237981	0.146429	0.223927	0.0443388	0.019883	0.133249	0.146224	-0.0408885	0.0208057	0.0504599	0.0270625	-0.00836103	0.0613703	-0.0519334	0.0537842	-0.134289	0.0375857	-0.0917559	0.143742	0	0	0	0	0	0	0	0	0	0	0	0	0	0	0	0	0	0
1031.V2	0.771382	-0.139434	0.114656	0.0807912	0.1191	-0.283098	0.0658687	0.144855	0.191471	0.0288762	0.0173221	-0.0722201	0.105442	-0.0516016	0.164616	-0.0707265	-0.00388328	0.0990071	0.101558	0.146089	0.103219	0.0686946	0.0391756	0.0317329	0.062898	-0.0330941	0.0656141	-0.0587953	0.0427386	-0.0835205	0.149565	0	0	0	0	0	0	0	0	0	0	0	0	0	0	0	0	0	0
1033.V2	0.766235	0.0642589	0.0812757	0.0579247	0.106522	0.0969983	0.175431	0.133613	0.107989	0.0217892	0.0172625	0.0437963	0.100957	0.120009	0.126771	-0.0262224	0.019276	0.0724781	0.0884365	-0.024065	0.0230095	0.0555161	0.0307905	0.0580958	-0.0629661	-0.042587	0.0477047	-0.0871065	-0.015796	-0.0727137	-0.102878	0	0	0	0	0	0	0	0	0	0	0	0	0	0	0	0	0	0
1042.V2	0.855291	0.0738184	0.0797888	0.064215	0.110171	0.111127	0.149179	0.0773084	0.103677	0.0143975	-0.00241473	0.0372876	0.0938572	0.139368	0.0316305	0.0054293	-0.00219058	0.0723866	-0.179659	0.0131287	0.0161676	0.0541341	0.0402902	0.0878754	-0.0385223	-0.0395407	0.026236	-0.00544728	0.000832218	0.00538924	-0.0955701	0	0	0	0	0	0	0	0	0	0	0	0	0	0	0	0	0	0
1045.V2	0.184345	0.0895007	0.0922012	0.09819	0.147689	0.131695	0.157743	0.056818	0.093143	0.0158394	0.00266981	0.0580922	-0.194457	-0.122259	-0.0705769	-0.0525201	-0.0158979	0.093783	0.0802239	-0.0276438	0.0465004	0.0568514	0.0088178	-0.0887034	0.0410234	-0.0547552	-0.00144728	0.111963	0.0464508	0.0687339	-0.154073	0	0	0	0	0	0	0	0	0	0	0	0	0	0	0	0	0	0
1049.V2	-0.745319	0.12812	0.0973276	0.0972014	0.134579	0.130762	0.181795	0.0519475	0.0456619	0.00628612	0.00839327	-0.0159139	0.0727746	-0.114225	0.1601	-0.0461284	0.0284652	0.145319	0.226209	-0.0163189	0.0713426	0.077184	0.0127076	0.0547852	-0.0788378	0.180341	-0.00560731	0.198891	0.0751646	-0.135085	-0.127976	0	0	0	0	0	0	0	0	0	0	0	0	0	0	0	0	0	0
1052.V2	0.673099	0.0640545	0.0627193	0.0563974	0.125179	0.0185486	0.0733023	0.140118	0.0932573	0.00857224	-0.0260477	-0.0709057	0.0597555	-0.0720248	0.11042	-0.0801866	0.00806333	0.0880665	0.0267808	0.010552	0.103221	0.0667771	0.00203524	0.0629028	0.053656	-0.0433712	0.0240578	-0.0938899	-0.00794417	-0.0654732	0.0578833	0	0	0	0	0	0	0	0	0	0	0	0	0	0	0	0	0	0
1053.V2	0.770438	0.0458865	0.0598287	0.0587961	0.102573	0.0842354	0.123471	0.075481	-0.0288806	0.0333044	-0.00400293	0.0356626	0.0655643	0.0777536	0.0937746	-0.0606238	-0.0245298	0.0097337	-0.105629	0.0536305	0.008075	0.0442753	-0.00897884	-0.0341	-0.00569107	-0.0544328	-0.172493	-0.0160194	-0.0311445	-0.067914	-0.0943377	0	0	0	0	0	0	0	0	0	0	0	0	0	0	0	0	0	0
1056.V2	0.843077	0.100762	0.0642904	0.0629419	0.123722	0.102315	0.116266	0.122487	0.119083	-0.0361552	0.0379813	0.0335565	0.0997674	0.130709	0.0514943	0.0513873	0.0215696	-0.0648354	-0.0776105	0.058762	0.0172654	0.0567065	0.00136609	-0.0326473	0.0426257	-0.0341976	0.0201185	0.0145379	-0.00105118	-0.057535	-0.106299	0	0	0	0	0	0	0	0	0	0	0	0	0	0	0	0	0	0
1058.V2	0.976777	-0.0898748	0.0180872	0.0841629	0.0957038	0.204439	0.106955	0.128732	-0.314856	0.0438057	0.0137625	0.0299589	0.0859536	-0.0878057	-0.0494916	-0.102274	-0.0228103	0.0816677	0.0936347	-0.0385242	-0.142459	0.0384366	0.0412594	-0.00858735	-0.0618376	-0.0659724	0.062692	-0.106073	-0.0372865	-0.0931319	0.0360139	0	0	0	0	0	0	0	0	0	0	0	0	0	0	0	0	0	0
1062.V2	0.303765	-0.124617	0.0076036	-0.0043274	0.0996485	-0.450098	-0.268233	0.200369	-0.350104	0.0388671	0.043747	0.0265077	-0.0867981	0.240446	0.198232	0.00765812	0.0998491	0.120529	-0.248815	0.157868	0.0875067	0.0834446	-0.00338855	-0.037453	0.134548	-0.0342383	0.011321	0.181161	0.0921055	0.243639	0.184691	0	0	0	0	0	0	0	0	0	0	0	0	0	0	0	0	0	0
1068.V2	0.634577	0.0698739	0.0834711	0.0786501	0.101426	0.193335	-0.297723	0.138092	-0.240157	0.0148645	0.0314317	-0.0694459	-0.129324	0.229969	0.0201949	-0.0124227	0.083457	0.08362	0.0749678	-0.0319621	0.0714955	0.0807982	-0.000540323	0.0752332	0.119293	-0.0433701	0.0658698	-0.0918036	0.0570237	-0.0757367	0.192017	0	0	0	0	0	0	0	0	0	0	0	0	0	0	0	0	0	0
1073.V2	0.871516	0.0698566	0.092998	-0.0885842	0.147788	-0.0192553	0.0536882	0.203966	0.149481	-0.043804	0.0242834	-0.0673411	0.0665474	0.143666	0.0410306	-0.0401576	0.0947995	0.0953347	-0.0750925	-0.0325678	0.109498	0.0708851	0.0458195	-0.0483514	0.0256063	-0.0399343	0.0296805	-0.09724	0.00651033	0.102798	0.00635054	0	0	0	0	0	0	0	0	0	0	0	0	0	0	0	0	0	0
1085.V2	-1.23837	0.215525	0.15211	-0.193274	-0.303637	-0.185039	0.0783215	-0.0584744	-0.189915	-0.0553573	0.0301825	-0.119632	0.0622543	-0.128157	0.250043	-0.0861963	0.00323454	0.159314	0.179513	0.147889	-0.197252	0.149217	0.014358	-0.0595727	0.00154228	-0.112268	0.131382	0.347985	-0.103717	-0.131874	0.151911	0	0	0	0	0	0	0	0	0	0	0	0	0	0	0	0	0	0
1086.V2	0.833929	0.058455	0.104081	-0.119271	-0.539663	0.0902641	0.0887222	0.16101	0.07307	-0.0276982	-0.022944	0.0118661	0.117501	-0.0712873	-0.00169761	0.0401025	0.0324288	0.0022359	-0.127545	-0.0122048	0.00778684	0.0626497	0.0280945	-0.0593787	0.0382366	0.133008	0.0482469	-0.125754	-0.025294	-0.0655192	-0.165291	0	0	0	0	0	0	0	0	0	0	0	0	0	0	0	0	0	0
1087.V2	0.171672	0.0161671	0.055818	0.0731236	0.103701	-0.42021	-0.0317024	0.122553	-0.233238	0.039512	-0.012872	0.0726425	-0.121442	-0.0217578	0.135161	-0.0753595	0.0818789	0.124287	0.0887333	0.126218	0.0999595	0.0614787	0.00592308	-0.0722488	0.0559454	-0.0453509	0.0739089	0.167263	0.0487983	0.162671	0.107007	0	0	0	0	0	0	0	0	0	0	0	0	0	0	0	0	0	0
1089.V2	0.748154	-0.134762	0.108131	-0.134577	-0.37255	-0.188684	0.0727501	0.0760871	0.152137	-0.0497243	-0.00423549	0.119418	-0.255523	0.167561	0.170132	-0.0205695	0.119567	0.0639501	0.0894737	-0.0481512	0.111992	0.0632478	0.0403102	-0.0213105	-0.0544952	-0.0569086	0.0635693	-0.0835888	-0.0301382	0.0248707	0.176884	0	0	0	0	0	0	0	0	0	0	0	0	0	0	0	0	0	0
1116.V2	-1.26482	-0.235999	-0.479429	0.173312	-0.483204	-0.400684	-0.626424	-0.752027	0.0827684	0.0179571	0.0309346	-0.0850043	-0.18607	0.312353	0.146647	-0.0102577	-0.0248948	0.176247	-0.503629	-0.0759554	-0.0466929	-0.452582	0.00435754	0.0433933	-0.197868	-0.131569	-0.187118	-0.28171	0.0375985	-0.281412	-0.223427	0	0	0	0	0	0	0	0	0	0	0	0	0	0	0	0	0	0
1149.V2	-0.687928	0.108621	0.129271	-0.0518736	0.169751	0.153096	0.15861	0.0822696	0.0953087	-0.0345434	0.0173427	-0.102756	0.0584712	-0.134015	0.140833	0.136124	0.083925	0.0357704	0.17515	-0.0174348	-0.0913299	0.0651999	0.0256475	-0.026515	0.060716	-0.0656812	0.0606801	0.34933	-0.0489301	0.175393	-0.116232	0	0	0	0	0	0	0	0	0	0	0	0	0	0	0	0	0	0
1159.V2	0.733317	0.0896151	0.0811445	0.0804883	0.157845	0.106111	0.162638	0.11968	0.131909	-0.0526805	-0.0168291	0.0533427	0.107196	-0.0330588	0.104527	0.0602912	0.0345507	-0.098581	0.0911257	-0.0128489	0.0544724	0.0553581	0.0439582	-0.0501201	0.0321254	-0.0488148	0.0679591	-0.0667209	0.0419028	-0.0693632	-0.110552	0	0	0	0	0	0	0	0	0	0	0	0	0	0	0	0	0	0
1167.V2	-0.966358	0.145244	0.130499	0.0803921	0.149878	0.103038	0.213188	0.0824063	0.0895464	0.0173233	0.00693859	0.0471496	-0.148017	-0.157181	0.177857	-0.0372381	-0.0177632	-0.205635	0.153925	0.0270895	0.0723152	0.0528798	0.0260243	-0.062688	-0.0784024	-0.0995114	0.069457	-0.186943	-0.076526	-0.16064	-0.179086	0	0	0	0	0	0	0	0	0	0	0	0	0	0	0	0	0	0
1210.V2	-2.00341	-0.229652	-0.496992	-0.189151	-0.430492	0.135637	-0.0384094	-0.876975	0.0204307	-0.0149072	-0.0721624	-0.216586	0.0658973	0.258234	-0.216345	-0.134836	-0.260044	0.016414	-0.484847	-0.0632722	-0.042146	-0.452375	0.020165	-0.0468406	0.108741	-0.0977453	-0.159681	-0.349448	0.0418332	-0.294035	-0.170298	0	0	0	0	0	0	0	0	0	0	0	0	0	0	0	0	0	0
1215.V2	-0.940532	-0.189487	0.202745	-0.216857	0.139396	-0.421332	-0.00687515	0.12847	0.0810057	-0.0458254	-0.00927519	0.0538476	-0.114017	-0.134364	-0.190798	-0.0500313	0.00711236	0.0148755	0.158852	0.239277	-0.181629	0.0861529	0.0314968	0.0608219	-0.108475	-0.0855325	0.102245	-0.152687	-0.137263	0.439214	0.146972	0	0	0	0	0	0	0	0	0	0	0	0	0	0	0	0	0	0
1243.V2	-1.80647	-0.288655	-0.610702	-0.35226	0.075434	-0.357819	-0.746273	-0.872009	-0.349512	-0.0408495	-0.0729906	-0.22181	0.0310075	-0.229225	-0.499513	-0.105871	-0.310849	0.00999631	0.165361	-0.103754	0.0331063	-0.0096245	0.0213352	0.0256529	-0.16999	-0.149804	-0.039876	-0.288366	0.0968363	-0.287475	0.157035	0	0	0	0	0	0	0	0	0	0	0	0	0	0	0	0	0	0
1269.V2	-1.59536	-0.233309	-0.41426	0.182238	0.0772629	-0.641003	-0.601115	-0.493808	-0.342564	0.0253977	-0.0715812	-0.140584	-0.0983829	-0.0887847	0.233993	-0.0745141	-0.285179	-0.0919112	-0.523696	-0.0752337	0.0210662	0.0957319	-0.129697	-0.034134	0.0569344	-0.129432	-0.0568803	0.445227	0.0282081	-0.224152	0.080078	0	0	0	0	0	0	0	0	0	0	0	0	0	0	0	0	0	0
1286.V2	-1.44321	-0.168665	-0.48649	0.195589	0.0910461	-0.566526	-0.557212	-0.246502	-0.37667	-0.0399574	-0.0779755	-0.162222	-0.0723606	-0.1874	0.136882	-0.0447764	-0.00217906	-0.202002	-0.521942	-0.0770726	0.0274798	0.0950074	0.00396843	-0.0492111	0.204281	-0.10914	0.0890333	-0.17344	0.058105	0.333823	0.205217	0	0	0	0	0	0	0	0	0	0	0	0	0	0	0	0	0	0
1319.V2	0.880321	0.0677331	0.150749	0.0994823	0.132224	0.110932	-0.101839	-0.257832	0.0717006	0.0315733	0.0112001	0.0798182	0.104748	-0.150293	0.070308	0.00639769	0.0183444	-0.108696	-0.00771488	-0.0506251	-0.136067	-0.395874	0.0170963	-0.0446984	-0.0709716	0.0318932	0.0867466	-0.171214	0.00275496	-0.0779453	-0.149229	0	0	0	0	0	0	0	0	0	0	0	0	0	0	0	0	0	0
1327.V2	-1.11316	-0.28515	-0.578036	-0.357028	-0.376497	-0.692876	-0.763122	-0.759626	-0.263733	-0.0346783	-0.0660475	-0.0466878	-0.101521	-0.212035	-0.489806	-0.103531	-0.303902	-0.0289747	0.166157	-0.0925339	0.0186834	-0.00488288	0.0103872	0.0599703	-0.21771	-0.162852	0.0859345	0.447525	-0.164014	-0.297164	0.115668	0	0	0	0	0	0	0	0	0	0	0	0	0	0	0	0	0	0
1342.V2	-0.714519	0.0903564	-0.244458	0.262426	-0.355219	0.187332	0.07253	-0.410345	0.0231196	-0.0233633	0.0349253	0.19691	0.0768116	0.299942	-0.30638	0.135048	-0.158238	-0.11234	0.20844	-0.0288337	0.0114218	0.04547	0.015872	0.0851853	0.0805093	0.100667	0.0516196	0.484739	0.109649	0.176206	-0.152601	0	0	0	0	0	0	0	0	0	0	0	0	0	0	0	0	0	0
1361.V2	0.230262	-0.0526006	0.0600645	0.111991	-0.36483	0.156447	0.191772	0.102104	-0.00128209	0.0491984	0.00658319	0.147602	0.0941166	-0.10623	0.16702	-0.0541543	0.0236679	0.104279	0.107684	-0.0200933	0.109231	0.0546807	0.0440743	-0.0318228	-0.0425678	-0.0775303	0.0593426	0.188885	-0.0189054	0.201557	0.181344	0	0	0	0	0	0	0	0	0	0	0	0	0	0	0	0	0	0
1362.V2	0.924734	-0.105542	0.118772	0.157332	0.116369	0.137976	0.145829	-0.303497	0.0385429	0.0331296	0.0293023	0.0856999	-0.197319	-0.109444	-0.048669	-0.0324062	0.0343388	0.00730714	0.0546188	-0.0433908	0.00537566	-0.397931	0.0335184	-0.0476458	-0.0486381	0.108124	0.0209077	-0.171334	-0.0081303	-0.0989719	0.192466	0	0	0	0	0	0	0	0	0	0	0	0	0	0	0	0	0	0
1366.V2	1.02969	0.0717889	0.099737	0.0667412	0.124864	0.131994	0.0878325	0.0826629	0.113379	0.0327825	-0.0242064	0.032887	0.103096	-0.139659	-0.200469	0.124194	-0.00254671	-0.111602	0.00274738	-0.0533348	-0.104479	0.0472083	0.0167274	-0.0342385	-0.0535858	-0.0548415	0.0663949	-0.093183	0.00636287	-0.0770088	-0.114235	0	0	0	0	0	0	0	0	0	0	0	0	0	0	0	0	0	0
1374.V2	1.10703	-0.099117	0.121153	-0.0318981	0.0303552	0.177577	-0.0453193	0.247038	0.139714	0.0668888	0.0185272	0.00996834	-0.246832	-0.114558	-0.0588161	0.136105	0.0205593	-0.104248	0.0739606	-0.0473168	-0.0841887	0.0474454	0.0268108	-0.0360639	-0.0771658	-0.0508977	0.0760573	-0.0967631	-0.0110746	-0.106029	0.180443	0	0	0	0	0	0	0	0	0	0	0	0	0	0	0	0	0	0
1386.V2	-0.971692	-0.1461	-0.42521	0.256892	0.11438	0.193135	-0.234398	-0.514716	0.0843931	0.00990807	0.0237261	0.15793	0.0308768	-0.172914	-0.103403	0.0445332	0.00970178	-0.180852	0.209139	0.149467	0.0120325	-0.415674	0.0148821	-0.031605	0.114957	-0.0748459	0.141454	-0.274139	0.10027	0.309354	0.0974544	0	0	0	0	0	0	0	0	0	0	0	0	0	0	0	0	0	0
1399.V2	1.00665	0.0898397	0.102975	-0.106807	0.0706488	0.111448	0.147883	0.00847044	0.127185	0.0422336	0.024576	0.0492195	0.105702	0.12854	0.128524	0.116869	0.0216234	-0.0903086	-0.132899	0.00581526	-0.0366633	0.0901066	0.0304309	-0.0377316	0.0400395	-0.0397495	0.0796076	-0.092632	-0.0128954	-0.029913	-0.0730851	0	0	0	0	0	0	0	0	0	0	0	0	0	0	0	0	0	0
1401.V2	0.264055	0.0996003	-0.0696891	0.211967	0.126306	0.147399	0.164774	-0.123907	0.093258	0.0313079	-0.0132761	0.101128	0.0895699	0.155839	-0.0988204	0.0019907	0.0389837	-0.0559728	0.0762167	-0.0549528	0.0464539	0.0963841	0.0410939	0.0978583	-0.0818622	-0.067157	0.0297655	-0.206287	-0.0668513	-0.114488	-0.149513	0	0	0	0	0	0	0	0	0	0	0	0	0	0	0	0	0	0
1413.V2	0.366835	0.122898	-0.00910827	0.11925	0.09735	0.161338	0.0377347	0.143079	0.0292825	0.032219	0.0244512	0.0796867	0.0651673	-0.0377797	-0.104134	-0.0327833	0.0476293	-0.0921049	0.129736	-0.0520444	0.0636511	0.0634026	0.0432096	0.101441	0.073878	0.176823	0.103618	-0.127675	0.0818424	-0.0862959	0.178383	0	0	0	0	0	0	0	0	0	0	0	0	0	0	0	0	0	0
1416.V2	-1.45519	-0.263136	-0.181963	-0.231161	0.0961092	-0.306829	0.107349	-0.816898	0.097111	0.00606398	-0.0500901	0.113378	0.0515844	-0.130385	-0.465853	-0.0567582	-0.0254508	-0.0738816	-0.412678	-0.0683239	-0.00228353	-0.41595	0.0252717	-0.00687729	-0.0875809	0.141881	-0.00983034	-0.279561	-0.0748175	-0.258299	0.121118	0	0	0	0	0	0	0	0	0	0	0	0	0	0	0	0	0	0
1419.V2	-0.528454	0.14002	0.137812	0.122683	0.112099	0.144887	0.136321	0.0214596	0.0543455	0.0256381	0.0165956	0.11449	-0.0770036	-0.0495652	0.266159	0.0687622	0.101885	-0.109528	0.192247	0.0377541	0.0917926	0.0489862	0.0384454	-0.0265518	-0.0728577	0.205483	0.0333842	0.371722	-0.0816841	-0.125651	0.194296	0	0	0	0	0	0	0	0	0	0	0	0	0	0	0	0	0	0
1425.V2	0.155827	-0.187117	0.0889214	0.060349	-0.51015	0.123036	-0.0932567	0.112959	-0.0578453	-0.125681	-0.0166741	0.117776	0.103709	-0.193472	0.150959	0.124057	-0.00857696	-0.182433	0.0142685	-0.0496341	-0.124982	0.0557212	0.0151374	-0.087767	0.0299027	-0.102895	0.0629702	-0.136354	-0.0457295	-0.167079	-0.167571	0	0	0	0	0	0	0	0	0	0	0	0	0	0	0	0	0	0
1427.V2	0.174248	0.0815761	0.0890131	0.0627144	-0.197598	0.135559	0.0536511	0.101865	0.0727934	-0.0350167	-0.0117836	-0.121025	0.107275	0.178494	0.138421	-0.0460287	-0.0157919	-0.122281	-0.197133	-0.0175482	0.0704065	0.0624718	0.0432074	-0.0659855	0.0404915	0.104193	0.0854973	0.18361	-0.0130283	0.0933836	-0.119466	0	0	0	0	0	0	0	0	0	0	0	0	0	0	0	0	0	0
1429.V2	0.754839	0.0716798	0.087335	-0.139328	-0.592421	-0.330457	0.131481	0.155664	-0.185952	0.0437913	-0.0129744	-0.118534	-0.306378	-0.135406	0.120921	-0.0856229	-0.0321956	-0.130071	-0.0902053	-0.0492898	-0.178748	0.0689891	-0.00135903	-0.0687726	-0.0682512	-0.0819917	0.0345552	0.15658	0.0119511	0.0759397	-0.159247	0	0	0	0	0	0	0	0	0	0	0	0	0	0	0	0	0	0
1430.V2	0.142127	-0.209621	0.0878029	-0.141893	-0.631875	0.114695	0.0471823	0.0866771	-0.0638718	-0.11344	0.000104186	-0.16031	-0.273219	-0.196057	0.196284	0.107967	-0.0370311	-0.179312	0.0436508	-0.0426309	-0.131606	0.0501629	0.032961	-0.0488171	0.0374096	-0.110106	0.0457583	-0.148601	-0.048713	-0.139398	-0.185034	0	0	0	0	0	0	0	0	0	0	0	0	0	0	0	0	0	0
1431.V2	-1.27828	-0.287217	0.152131	-0.21867	-0.510823	-0.484303	-0.0279365	0.13479	-0.128735	0.020461	-0.00515748	-0.184744	-0.188893	-0.176161	-0.255667	-0.112181	-0.00534457	-0.211306	0.116366	-0.0790663	-0.228691	0.0570822	0.0221069	0.0608437	-0.102563	0.260161	0.0614986	-0.244695	-0.131723	-0.252833	-0.162047	0	0	0	0	0	0	0	0	0	0	0	0	0	0	0	0	0	0
1441.V2	0.846817	0.0501655	0.053514	0.129409	0.0453861	0.12199	0.187025	-0.0604184	-0.00377671	0.029647	0.0133794	0.069466	-0.220538	-0.102459	-0.0605923	-0.094767	0.0456824	0.0293655	-0.16485	-0.0211646	-0.173802	0.0890607	0.0349096	0.086586	-0.00428228	-0.0517838	0.0949528	0.0616464	-0.0158979	0.0833113	-0.119607	0	0	0	0	0	0	0	0	0	0	0	0	0	0	0	0	0	0
1469.V2	-1.28807	-0.204366	-0.0983103	0.100905	-0.448318	0.157726	-0.539712	0.133566	-0.0383792	0.0284612	-0.0251059	-0.153622	-0.143547	-0.182952	0.239613	-0.0671468	0.126327	-0.223025	-0.399757	0.149972	-0.149803	0.0757416	0.0244947	-0.0422161	-0.143915	-0.10726	0.0910552	-0.237328	-0.0391997	-0.203937	0.318928	0	0	0	0	0	0	0	0	0	0	0	0	0	0	0	0	0	0
1494.V2	-1.53875	0.118279	0.144875	0.0963757	0.0996972	0.189907	0.0789462	0.0998158	-0.0317015	0.020186	0.0183096	0.021394	0.0449918	-0.140374	-0.129034	0.0465627	0.077229	-0.188927	0.149086	-0.0438857	0.0421833	0.0545075	0.0216796	0.0577451	-0.00282684	0.200741	0.058757	-0.220422	-0.118319	-0.181222	-0.14517	0	0	0	0	0	0	0	0	0	0	0	0	0	0	0	0	0	0
1515.V2	0.732891	0.0831887	0.107417	-0.0791154	0.18133	0.141365	0.15718	0.10211	-0.00266599	-0.0731221	0.00626878	-0.0666133	-0.227171	-0.0586493	-0.0556397	-0.0295712	0.0686212	-0.081682	0.0779224	-0.0148166	0.0850042	0.0603641	-0.217558	-0.0435491	0.0475609	-0.0548878	0.011699	0.217615	-0.0224329	-0.0605977	-0.0923844	0	0	0	0	0	0	0	0	0	0	0	0	0	0	0	0	0	0
1526.V2	0.74104	0.056902	0.0727025	0.060769	0.108	0.108141	0.0641121	0.133652	0.102074	0.0338183	-0.00941198	0.0513346	0.0767935	0.102258	0.0500178	0.0813255	0.0619182	-0.069828	0.0485527	0.0715069	0.0193206	0.0637148	0.0468485	-0.0418451	0.0397242	-0.0364139	-0.14534	0.0148786	-0.00083961	0.0633311	-0.0866178	0	0	0	0	0	0	0	0	0	0	0	0	0	0	0	0	0	0
1532.V2	-0.550979	-0.118438	-0.163863	0.254954	-0.288426	0.248295	-0.105194	-0.388314	-0.00169515	-0.0405356	0.0628671	0.198233	-0.0745495	0.332998	-0.179715	-0.000731194	-0.226247	-0.113792	0.237566	0.130354	0.0470204	0.0708477	0.0139933	-0.0275453	0.00716549	0.255948	-0.0735793	0.45403	0.126015	0.395934	0.298708	0	0	0	0	0	0	0	0	0	0	0	0	0	0	0	0	0	0
1540.V2	0.101744	-0.141235	-0.284197	-0.229034	-0.172495	-0.498674	0.137339	-0.432424	0.138202	-0.0715612	0.0452101	-0.20151	0.0641223	0.233205	-0.0973633	-0.00639289	0.0286414	-0.0964162	0.0924975	-0.0569633	0.00709802	0.0907889	-0.200804	-0.0629357	0.0856527	-0.0578621	-0.159561	0.34388	0.0616055	0.211175	-0.140647	0	0	0	0	0	0	0	0	0	0	0	0	0	0	0	0	0	0
1546.V2	-1.01772	0.0641935	-0.0473446	-0.109257	-0.0855423	-0.0252938	0.0806978	0.146814	-0.000146949	0.0250378	-0.0427872	0.0772707	0.0455063	-0.096808	0.160548	-0.115397	0.0559026	-0.171953	-0.53564	-0.00633891	0.0386655	0.055182	-0.227011	0.0521951	0.00941379	0.134832	-0.219974	0.159916	0.0449647	0.131479	0.00150383	0	0	0	0	0	0	0	0	0	0	0	0	0	0	0	0	0	0
1550.V2	1.00116	-0.0830872	0.0780805	0.095029	-0.346986	0.155981	0.178223	0.168488	0.123724	0.047256	0.0173026	0.107923	0.109833	-0.0500673	-0.0609533	0.0687463	0.0824006	0.00418857	0.0989004	-0.0332523	0.0898932	0.0553871	0.0150928	0.0719654	0.00463642	-0.0589971	0.00551522	-0.096502	-0.0187655	-0.0963194	0.172125	0	0	0	0	0	0	0	0	0	0	0	0	0	0	0	0	0	0
1567.V2	0.786462	-0.131704	0.0568447	-0.200294	-0.482325	0.137755	-0.601945	-0.215355	-0.0539493	-0.0906358	-0.0418485	0.111459	-0.283976	-0.134315	0.155916	-0.0458944	-0.000923693	0.0101243	0.070641	-0.0435449	0.0510346	0.102588	-0.00863533	-0.0720337	-0.132778	-0.114919	-0.0471331	-0.110818	-0.0335473	-0.112299	0.23244	0	0	0	0	0	0	0	0	0	0	0	0	0	0	0	0	0	0
1577.V2	-0.800803	-0.0822646	-0.372692	0.204752	-0.224409	0.278683	-0.377296	-0.400579	-0.0637923	-0.0348556	0.0556676	-0.0515489	-0.0540508	0.334495	0.144281	-0.0222923	-0.0959313	-0.0197623	0.245255	-0.0374743	0.0306006	0.0150859	-0.140232	-0.0363595	0.123265	0.21445	-0.150338	0.517405	0.0954906	0.360195	0.241072	0	0	0	0	0	0	0	0	0	0	0	0	0	0	0	0	0	0
1594.V2	0.695033	-0.110364	-0.0134622	0.11922	0.105845	0.0113513	-0.233828	0.0812831	0.0303168	0.0398911	0.0182377	0.0399288	-0.205295	-0.131076	0.0760915	-0.0212899	-0.00800486	-0.0463668	0.0834504	-0.0328323	0.0943949	0.0487755	0.003701	-0.0515397	-0.0623243	0.211881	-0.00537132	0.154063	-0.0334743	-0.108117	0.151947	0	0	0	0	0	0	0	0	0	0	0	0	0	0	0	0	0	0
1601.V2	1.07279	-0.143927	0.0412109	0.0731085	0.0887849	-0.299046	-0.61638	0.0949888	-0.390447	0.0436942	-0.0312076	0.0392602	-0.244708	-0.161683	-0.064502	-0.0992838	0.108886	-0.111498	-0.0741934	-0.081537	-0.170581	0.0102821	0.0249578	-0.0396036	-0.122532	-0.0741628	0.0680993	-0.122561	-0.0265226	-0.11263	0.168448	0	0	0	0	0	0	0	0	0	0	0	0	0	0	0	0	0	0
1627.V2	-1.45516	-0.161299	-0.609604	-0.345001	-0.672749	0.0159536	-0.788196	-0.948607	0.0387626	0.0127261	-0.0707087	-0.267246	-0.203604	-0.352047	-0.473542	-0.139276	-0.0712164	-0.1928	0.139932	-0.0907863	0.0191904	-0.459845	0.0192539	-0.0339407	-0.189404	-0.157565	-0.0727792	-0.381643	-0.139451	-0.299354	-0.234089	0	0	0	0	0	0	0	0	0	0	0	0	0	0	0	0	0	0
1656.V2	0.786516	0.0528472	0.0960697	0.0908262	0.151016	0.109854	0.187702	0.00799458	-0.00268557	-0.0340212	0.00278622	0.0670823	-0.150357	-0.125573	0.0708175	-0.10155	0.0428267	-0.128706	0.0887299	0.00580558	-0.198877	0.0794097	-0.00385501	0.0884178	-0.0529161	-0.0641587	-0.075782	-0.0901563	-0.00751426	0.0975187	-0.0896185	0	0	0	0	0	0	0	0	0	0	0	0	0	0	0	0	0	0
1665.V2	-0.821651	0.0991498	-0.357299	0.198007	0.122606	0.11714	-0.687432	-0.566453	0.0537501	0.00757028	0.0257653	0.131034	0.0562699	-0.207664	-0.170656	-0.101667	-0.141709	-0.13	0.0824336	0.0148182	0.0204606	0.0202505	0.0277356	-0.0537375	-0.166787	-0.117081	-0.271921	-0.258914	-0.128277	-0.212081	-0.188376	0	0	0	0	0	0	0	0	0	0	0	0	0	0	0	0	0	0
1696.V2	0.0560158	-0.194287	0.106659	-0.201669	-0.386638	-0.599789	-0.0892217	-0.154235	-0.304565	-0.101597	-0.00596289	-0.120577	-0.220593	-0.0880154	0.263847	-0.0828759	0.141057	-0.138236	0.0914863	-0.0545986	-0.225057	0.128572	-0.219258	-0.073741	-0.0919266	0.214191	-0.0158328	0.335862	-0.0706085	-0.128342	0.116527	0	0	0	0	0	0	0	0	0	0	0	0	0	0	0	0	0	0
1727.V2	-1.93129	0.121564	-0.443896	-0.273578	-0.0595589	-0.285129	0.0731052	-0.75915	0.0818115	0.0402532	-0.0410127	0.142339	0.0526332	-0.227366	-0.376942	0.0124584	-0.239537	-0.212021	-0.370007	0.174596	-0.0888522	-0.386135	-0.163699	-0.0441566	-0.11865	-0.113974	-0.2622	-0.28593	-0.100271	0.174997	-0.140652	0	0	0	0	0	0	0	0	0	0	0	0	0	0	0	0	0	0
1742.V2	0.716466	0.0715778	0.0841421	-0.0781998	0.120105	0.11752	0.0590874	0.136511	0.107331	0.0124928	-0.00727523	0.0372106	0.0836283	0.138638	0.0745743	0.0467934	0.0585673	-0.086323	0.0424597	-0.0292321	0.0890154	0.0581789	0.0460131	-0.0355679	0.036259	0.0440535	0.0356887	-0.102059	0.0517614	0.078449	-0.107706	0	0	0	0	0	0	0	0	0	0	0	0	0	0	0	0	0	0
1750.V2	0.711341	0.114906	0.125871	0.144857	-0.399796	-0.281077	0.126876	0.0653898	0.0941058	0.0589265	0.0319704	0.0734106	0.138006	-0.0576265	0.121298	-0.0088088	0.0383182	-0.0886611	0.0648985	0.148012	0.0475516	0.0756285	0.00742174	-0.0627984	-0.0575566	0.183681	-0.0488548	0.225403	0.0438486	-0.0585623	-0.135238	0	0	0	0	0	0	0	0	0	0	0	0	0	0	0	0	0	0
1754.V2	0.645709	0.0607761	0.0755266	0.0779796	0.101633	0.109602	-0.0346513	0.108687	0.0762738	0.0225328	0.00455078	0.0288381	0.0781399	0.162033	0.0511717	0.0506481	0.0282032	-0.0649198	0.0515179	0.0691256	0.0313869	0.0521028	0.0362163	0.0707396	0.0700206	-0.0380971	-0.0450676	0.155359	0.00954976	0.0171759	-0.113922	0	0	0	0	0	0	0	0	0	0	0	0	0	0	0	0	0	0
1811.V2	-1.21192	-0.176324	-0.558849	-0.294342	0.113653	0.242985	-0.512613	-0.685081	-0.256986	-0.020842	-0.0819839	-0.217148	-0.119002	-0.21822	-0.0658984	-0.0669569	-0.134103	-0.0681924	-0.371919	-0.0661692	0.0135831	-0.00825131	0.0373462	0.00170861	0.171861	-0.106464	0.167004	-0.28548	-0.0900811	0.343012	0.160256	0	0	0	0	0	0	0	0	0	0	0	0	0	0	0	0	0	0
0303.V2	-0.0048011	0.00893241	-9.74932e-06	-0.00982951	0	-0.0130743	-0.00867059	0	-0.000190248	0.00211839	0	3.41276e-05	-0.000164366	0.000169105	0	0	-0.0100428	0.000217693	0	0	-0.00403233	0.00180479	0.00114435	-0.000663927	0	0	-0.00195061	0.00158185	-0.0143805	0	-0.00125038	-1.17392	-0.209456	-0.0960964	0.0304103	-0.205176	0.000807997	-0.0463853	0.0325785	0.0738371	0.0245801	-0.0300995	-8.07008e-05	0.0108251	-0.139426	-0.000127389	0.00100962	0.000361195	-0.00032532
0313.V2	0.00667846	-0.0175338	-0.000218442	-0.00989615	0	0.0152478	-0.0243611	0	0.000163653	-0.00476025	0	-0.000337587	-0.00123615	0.000577962	0	0	0.00432736	-8.49663e-05	0	0	-0.00417344	-0.00299696	0.00094837	-0.00432299	0	0	-0.00122009	0.000578445	-0.0313217	0	-0.00159116	-2.06464	-0.191105	-0.0502278	-0.00438793	-0.20047	-0.00199407	-0.304166	-0.0733726	-0.565475	-0.0299612	0.0415613	-0.00762627	0.0103279	0.158315	-0.000311147	0.000989372	-1.26466e-05	-0.00226177
0316.V2	0.0112922	-0.0116367	-0.000268711	-0.00214506	0	-0.000142989	-0.0248215	0	-0.000114274	0.00245839	0	0.000566124	-0.00012684	0.000521833	0	0	0.00516522	0.000111546	0	0	-0.0010162	-0.000669678	-0.00243691	-5.74144e-05	0	0	0.00553516	-0.00171025	-0.0276291	0	0.00121061	0.958063	0.0857453	0.0349213	0.00669698	0.318571	0.000302354	0.265402	0.0438657	0.151722	0.0341638	0.0840858	-0.00318396	0.0203525	0.0437384	2.51764e-05	-0.00113373	0.000244818	-0.000526923
0323.V2	-0.00203784	0.0213965	0.000569599	-0.0098165	0	-0.0126664	0.0257722	0	0.000282059	0.00266224	0	-0.000245099	7.62683e-05	0.00066651	0	0	0.00231527	1.25952e-05	0	0	-0.00278485	-0.00122476	0.00200535	0.00222946	0	0	-0.00132291	0.00169629	-0.0111175	0	0.00229577	-2.07362	-0.0838604	0.167769	0.0281313	-0.190761	-0.00192538	-0.249639	-0.0713057	0.184811	-0.00760736	-0.0570614	-0.00676093	0.012869	0.0657328	0.000140016	0.00101997	0.000254554	0.00248268
0334.V2	-0.00227865	0.00939034	-0.000119282	-0.00207887	0	-0.000864786	0.0297189	0	-0.000158738	0.00294729	0	-0.000173682	6.13699e-06	-0.00156435	0	0	0.00558357	0.000111546	0	0	0.0061907	-0.00138724	0.00174426	0.00074986	0	0	-0.00145418	-0.00046966	-0.0123142	0	-0.00163351	0.902835	0.119502	0.130204	0.0102355	0.418454	0.000943332	-0.16411	0.0429071	0.146824	0.0362457	-0.017233	-0.00163056	0.0201931	0.011191	0.000140016	0.00336026	8.90252e-05	0.0007904
0337.V2	0.0107277	0.0103189	-0.000353663	0.006358	0	0.00458845	0.030289	0	-5.25827e-05	0.00212115	0	-0.000539755	0.000393954	0.000513824	0	0	-0.00323053	0.000111546	0	0	-0.00986263	-0.00127722	0.00184367	0.00164329	0	0	-0.00130179	0.000394935	-0.0196583	0	-0.00122631	0.947024	0.127533	-0.11856	0.028469	-0.238178	0.00021507	-0.297826	0.0150189	0.149439	0.040762	0.0784304	-0.00168482	0.0148679	-0.0393612	0.000140016	0.000988778	1.168e-05	0.000507151
0348.V2	0.0115005	-0.00612102	0.00017084	-0.00214893	0	-0.00138917	-0.0218882	0	-0.000173901	-0.000599481	0	-0.000392612	-0.000171681	0.000407621	0	0	-0.00364475	0.000111546	0	0	0.0052457	-0.000728386	-0.00249154	0.00110621	0	0	-0.00146043	-0.00173552	-0.0279707	0	-0.00133989	0.943401	0.0878849	-0.0333526	0.00835179	0.492819	0.000943332	-0.177139	0.0449955	0.145294	0.0317485	0.0537985	-0.00109851	0.0202447	0.0494346	5.66884e-05	-0.00379	1.81456e-05	-0.000529823
0370.V2	0.0103044	0.0139316	0.000562801	-0.00212037	0	-0.000634865	-0.00636225	0	-0.000347699	0.00415993	0	6.48985e-05	3.16456e-06	-0.00127904	0	0	0.00559114	2.96878e-05	0	0	0.00350788	-0.00303065	0.00196291	-0.00108939	0	0	-0.00125872	-0.000415121	0.0299319	0	0.0017403	1.02593	0.119823	0.0318759	-0.00902418	0.319818	-0.000458446	0.344586	0.0525282	0.153675	0.0560067	0.0575352	0.0103852	0.0149938	-0.0393684	0.000140016	-0.00095706	2.9939e-05	-0.00057142
0374.V2	0.00979028	-0.0138538	0.000180183	-0.0038141	0	-0.000857194	-0.00423084	0	0.000305757	-7.13048e-05	0	0.000973386	-0.00116079	0.000525623	0	0	-0.00682845	0.000113628	0	0	0.00685482	-0.0003897	0.00185054	-2.84221e-06	0	0	-0.000968065	0.00168942	0.0387424	0	0.000517132	0.912373	0.115406	-0.00386068	0.0123094	-0.129525	-0.000782294	0.427234	-0.0531133	0.120338	0.00156147	0.0787021	-0.00119113	0.0232328	0.0439799	-0.000311147	-0.00123745	-0.000196534	-0.000718153
0390.V2	-0.00637496	-0.00605994	0.000307439	-0.00207091	0	-0.000675668	0.0257075	0	0.000284561	0.0028436	0	0.00060767	7.39408e-05	0.000580458	0	0	0.00603754	1.97932e-05	0	0	0.00718972	-0.00120315	0.00118407	0.000132701	0	0	-0.00140959	-0.000361391	-0.00613154	0	-0.00124743	0.955181	0.124893	0.134826	0.0135221	0.461251	0.000943883	-0.188577	0.046112	0.151544	0.0222139	-0.0650665	-0.00194463	-0.0286642	0.0226847	0.000140016	0.000945733	0.00034343	0.000469644
0398.V2	0.00546805	-0.0146222	0.000147583	0.00658861	0	0.00745849	0.00671948	0	0.000331754	-0.0049951	0	0.00102693	0.000436557	0.00118685	0	0	0.0126615	3.61197e-05	0	0	0.00666792	0.00463952	0.00185827	0.00232818	0	0	-0.000981928	0.000578445	0.0200002	0	0.00171289	0.953007	0.120742	-0.0472442	-0.00548216	-0.117931	0.000334342	0.42373	-0.0564394	0.154529	-0.052988	0.0702424	-0.00134413	0.0109069	0.0162318	-0.000311147	0.000933999	0.000511926	-0.000823135
0417.V2	-8.46337e-06	0.00932793	-6.95377e-05	-0.00383777	0	-0.00051758	0.0250991	0	-5.23599e-06	-0.00466157	0	-0.000561045	0.000442319	0.000559134	0	0	0.01208	1.25952e-05	0	0	-0.00356248	-0.00305485	0.000826831	0.000103603	0	0	-0.000888161	0.000417675	-0.0188745	0	-0.00134599	0.978545	-0.146609	0.101518	0.00878237	-0.126112	-0.000426458	0.397193	0.0363348	0.183075	-0.0102996	-0.0313389	-0.00104181	0.0212151	0.0828632	0.000140016	-0.00359134	4.6412e-05	-0.0022637
0427.V2	0.0103281	0.00887785	-0.000182826	-0.00378169	0	1.77146e-05	-0.00497604	0	-0.000172746	0.00301429	0	-1.87078e-05	-2.9438e-05	0.00104636	0	0	-0.00617489	2.6539e-05	0	0	0.00642794	-0.00292588	-0.00271957	0.0017255	0	0	-0.00137886	0.000496162	0.037856	0	-0.00122552	1.04537	0.139108	0.0592137	0.0271402	-0.141396	0.000301804	0.467571	0.0423156	0.107789	0.043292	-0.0263503	-0.00208083	0.0149418	-0.0411064	0.000140016	-0.0010825	-6.45757e-06	-0.000542134
0436.V2	-0.00498236	-0.0234512	-0.000290411	-0.00988827	0	0.0106547	-0.00278055	0	0.00016838	-0.00554698	0	-0.000859518	-0.00123615	-0.00160064	0	0	-0.0106482	-6.14418e-05	0	0	0.0124015	-0.00309978	0.000810053	-0.00447256	0	0	-0.00545886	0.00028736	0.0141453	0	0.000553953	-2.36442	-0.186635	-0.100014	-0.0219369	-0.195938	-0.000782294	-0.0794135	-0.0525167	0.168976	-0.0781424	-0.0720635	-0.0074671	0.0129322	0.151712	-0.000127389	-0.00115295	-0.000594061	-0.00228278
0443.V2	0.00522153	0.0237569	0.0001846	-0.00207746	0	-0.00148498	-0.00630935	0	2.22129e-05	0.00389751	0	-0.000129092	0.000901949	-0.000224885	0	0	0.00432989	0.000244897	0	0	0.00451469	0.00198857	0.00185248	0.00288051	0	0	-0.000818598	0.00162183	0.0299026	0	-0.00123769	0.935289	0.143889	0.0691986	-0.00721666	0.298103	-0.000458446	0.218162	0.0375125	-0.540236	0.0237167	0.0260653	0.00986768	-0.0286886	0.0112458	0.000140016	0.00332228	0.000422957	-0.000628033
0463.V2	0.00282335	-0.0117374	-0.000150246	0.00649026	0	-5.43805e-05	-0.00616252	0	0.000216257	0.00266954	0	-0.000573662	-0.000274176	-0.000342265	0	0	0.0123557	1.25952e-05	0	0	0.018346	0.00152212	0.0019766	-0.00164601	0	0	-0.00129173	0.000294223	0.0386459	0	0.000203231	0.911241	0.098822	-0.0204871	0.0126486	-0.225492	0.000334342	0.0226237	0.0337854	0.15341	-0.0825738	-0.0354447	-0.00275846	0.0108829	0.0453467	0.000140016	-0.000827398	0.000195329	0.0023464
0469.V2	0.000780929	-0.0177313	-1.34775e-05	0.00649026	0	-0.00195589	-0.0249745	0	0.000169296	0.00156095	0	0.000632251	-9.74002e-05	0.000568049	0	0	-0.0106469	1.25952e-05	0	0	-0.0102534	-0.000670496	-0.00257895	-0.00425238	0	0	-0.00137714	-0.0015781	-0.0351376	0	0.00129758	0.877145	0.101359	-0.0946285	0.0119281	-0.246438	-0.000782294	-0.0442978	-0.0803715	-0.548448	0.0321622	-0.0961808	-0.00389532	0.0108343	0.0420972	5.66884e-05	-0.0011546	3.59582e-05	-0.000529823
0486.V2	-0.00135165	-0.0155207	-9.57932e-05	0.00648122	0	-0.000777561	-0.00443839	0	0.000401129	-0.00620217	0	0.000251831	0.000445108	0.000529902	0	0	0.0126998	1.91918e-05	0	0	0.0192861	0.00454726	0.00189629	-7.87578e-05	0	0	-0.00122032	0.000578445	0.0385974	0	0.00229319	0.947846	-0.0814511	-0.07999	-0.0134667	-0.203022	0.000739306	-0.0632457	0.00735969	0.0921635	-0.0354895	-0.0795937	0.0121655	0.0212832	0.0834256	-0.000311147	-0.000953112	-0.000507675	-0.000802118
0514.V2	0.0040955	0.0270966	-4.91893e-05	0.0165276	0	0.0109448	-0.00333832	0	0.000261915	0.00365687	0	-0.000331272	-0.00114477	-0.0012683	0	0	-0.00310964	-8.69452e-05	0	0	0.0138429	0.00188196	0.000969817	0.00254276	0	0	0.022871	0.00142363	0.0141229	0	0.00201078	-1.036	-0.17832	0.0186596	-0.0113444	-0.141544	0.000183083	-0.228593	-0.0325295	0.178852	-0.05394	0.079379	0.0316464	0.0126336	0.158676	-0.000127389	-0.00115115	0.0004167	-0.000688867
0522.V2	0.0069106	-0.00864452	-0.00016127	0.00649026	0	0.00622399	0.0252208	0	-4.54629e-05	-0.00551466	0	0.000594071	-0.000265163	-0.000368826	0	0	0.00468473	0.000116753	0	0	0.0185819	0.0042395	0.0011609	-0.00285131	0	0	-0.000860521	0.000477733	-0.0195442	0	0.00122579	0.91164	0.142711	0.0716498	0.0307011	-0.204284	-0.000621744	-0.0566496	0.0186512	0.104444	0.0220768	-0.0433773	0.00954438	-0.0327331	0.0150896	0.000140016	0.00100033	0.000315555	0.000506765
0527.V2	-0.00134299	0.0186164	-0.000188914	-0.00385584	0	0.000642131	0.0264341	0	-3.43008e-05	0.00211716	0	0.000788001	0.000980338	-0.000347193	0	0	-0.00639531	1.97932e-05	0	0	0.0178111	-0.00115465	-0.00243817	-0.00212042	0	0	0.00557269	0.00161145	-0.0195744	0	-0.000900189	0.850946	0.115411	0.156928	0.00922953	-0.21281	0.00097587	-0.242493	-0.0524597	0.147676	0.0508187	-0.0324624	-0.00226797	0.0148703	0.0222494	0.000140016	-0.00379641	0.00032138	-0.00057142
0528.V2	0.0114928	0.0212285	0.000652678	0.00360349	0	0.000276597	-0.0227152	0	-0.000357244	0.00207537	0	0.000807537	-9.74002e-05	-0.00116001	0	0	0.00315079	3.61197e-05	0	0	0.00560318	-0.000706015	-0.00243691	0.000225556	0	0	0.0055623	-0.00167481	-0.0281602	0	0.00198919	0.920337	0.103857	0.129915	0.00517056	0.457603	0.000195288	-0.134442	0.0465433	-0.54033	0.0490317	0.0354809	0.000145735	0.0231745	0.0489649	5.66884e-05	-0.00379	0.000353273	-0.000655771
0538.V2	-0.00348776	-0.017353	0.000164087	-0.0098261	0	-0.0144821	0.00944174	0	-0.000140984	-0.00586972	0	-0.000437271	-0.000856268	7.80001e-05	0	0	-0.0105471	-8.42724e-05	0	0	-0.00429229	0.00450907	-0.0017474	-0.00119423	0	0	0.0229113	0.0004893	-0.00226559	0	0.000112196	-1.07197	-0.240814	-0.0448378	-0.0367012	-0.19864	0.00021507	-0.33384	0.0246117	0.0746636	-0.0484371	-0.0504962	-0.00602443	-0.0166805	0.0618674	-0.000127389	0.000984105	-0.000516723	-0.00226177
0541.V2	-0.000210747	-0.0053635	0.000633561	0.0165697	0	-0.00173892	-0.0243442	0	-0.000364943	0.00266902	0	-6.09891e-05	8.24915e-05	0.000568658	0	0	-0.006212	1.66443e-05	0	0	-0.00304844	0.00421055	-0.0029916	-0.000809384	0	0	0.00556166	-0.000493049	-0.0365948	0	-0.00124826	0.870055	0.10384	-0.119897	0.0298661	-0.228509	0.000182533	-0.302873	0.0363348	0.148464	0.0296175	-0.011985	-0.000599507	-0.0286735	-0.0431052	0.000140016	-0.00380374	0.000342279	0.000631697
0550.V2	-0.00370676	0.00819939	-2.1961e-05	-0.00360799	0	-0.00212401	0.0248164	0	-0.000156236	0.000335269	0	-0.000111593	0.000987568	7.30352e-05	0	0	0.00535802	-8.42724e-05	0	0	0.00408201	-0.000733765	-0.00289355	0.000284311	0	0	-0.00138208	-0.00172747	-0.00960022	0	-0.00122178	0.921351	0.111493	0.126091	0.0093001	0.436082	0.000174083	-0.176268	0.0320015	0.153138	0.0385842	-0.00654877	0.0103335	0.0149976	-0.0449393	0.000140016	0.0033848	0.000325673	0.00070554
0551.V2	0.0020289	-0.0106056	-0.00024375	-0.00384871	0	-0.00109813	0.024483	0	-0.000160041	0.00242535	0	0.000212407	-0.000304243	-4.49883e-05	0	0	-0.00651829	1.25952e-05	0	0	0.0178634	-0.000758387	0.0018748	-0.000992474	0	0	0.00552098	-0.00173552	-0.0202526	0	-0.00127383	0.896374	0.122162	0.039366	0.0122984	-0.243518	0.000943883	-0.274681	0.0380553	0.145753	0.0361236	0.0325259	-0.00247402	0.014839	0.00704944	5.66884e-05	0.00336396	-2.57491e-05	0.000506765
0554.V2	-0.0023744	-0.0191073	3.80113e-05	0.00635036	0	-0.00154268	-0.00586467	0	0.000180524	-0.0049931	0	0.00102693	-0.00123615	0.00115725	0	0	-0.00707277	3.61197e-05	0	0	0.00665939	-0.00141806	0.00179435	3.16267e-06	0	0	-0.000791793	0.00028736	0.0384733	0	0.000237081	0.970253	0.126779	-0.0541801	0.0113563	-0.118647	-0.000782294	0.419127	0.0301267	0.105386	-0.0346265	0.0906529	-0.00318193	0.0202397	0.042442	-0.000311147	-0.000884411	-0.000575559	-0.000823135
0559.V2	-0.00471671	-0.011312	-2.8208e-05	0.00370183	0	-0.00103831	0.00698539	0	-0.000363787	5.97369e-06	0	-0.000268539	-0.00012684	-0.00130011	0	0	0.00629148	3.61197e-05	0	0	0.00305086	-0.00134952	-0.00243691	-2.72102e-05	0	0	-0.000862077	-0.000468966	0.0113075	0	-0.000615521	0.957298	0.102022	0.0718841	0.0071717	0.278337	-0.000458996	0.244436	0.00328182	0.152909	0.0251423	0.0801307	0.0111771	0.0202526	0.0439135	0.000140016	-0.00115656	0.000347348	-0.000526923
0560.V2	-0.00735918	0.00827822	-8.04183e-05	-0.00210445	0	-0.00129764	0.0313568	0	-0.000169586	0.00213504	0	0.000286203	-0.000377809	-4.76778e-05	0	0	0.00401008	6.89314e-05	0	0	-0.00111286	-0.000728174	-0.00287563	-0.000716826	0	0	-0.0012105	0.00161145	-0.0104591	0	-0.00157679	0.984388	0.140825	0.0615282	0.00994039	0.331587	-0.000414253	0.293132	0.0372215	0.112828	0.0329302	0.0158662	-0.00160091	-0.0286473	-0.0417269	5.66884e-05	0.00332111	-0.000413061	0.000506765
0565.V2	0.00461178	-0.00297044	-0.000235618	-0.00211809	0	-0.000379595	0.025771	0	-5.68221e-05	0.002101	0	-0.000114504	-3.59153e-05	0.000406913	0	0	-0.00469985	-8.42724e-05	0	0	0.00298398	-0.00114984	0.00186111	0.000952134	0	0	-0.00138155	-0.000374497	-0.0139	0	0.000891513	1.00296	0.149002	-0.0503908	0.0118184	0.34878	-0.00044624	0.324904	0.042562	0.110746	0.031909	0.0191543	-0.00197575	-0.0287571	-0.0386681	0.000171528	0.00331315	0.000320974	0.000600173
0566.V2	-0.000321704	0.0084703	0.000567721	-0.00978881	0	-0.00209047	-0.00848385	0	-0.000336843	-0.000103234	0	-0.000178628	-0.000265163	-3.81535e-05	0	0	0.00423122	1.66443e-05	0	0	-0.00426299	0.00128445	0.00106814	-0.000891068	0	0	0.00551719	-0.000368313	0.0378661	0	4.8593e-05	0.876057	0.14627	-0.0570014	0.0293205	-0.215678	0.00097587	-0.299001	0.0339928	0.11038	0.0297574	0.0357641	-0.00270582	-0.0287795	-0.0451717	0.000140016	-0.00374091	-0.00038367	-0.000626099
0578.V2	-0.00303854	0.00827513	0.000213372	-0.00362826	0	-0.0137466	-0.0262031	0	-0.000345696	-0.000603345	0	-0.000226368	-0.000513575	-4.76778e-05	0	0	0.00280711	6.89314e-05	0	0	0.000743506	-0.000822475	-0.00299976	-0.000863507	0	0	-0.00566438	-0.00172747	-0.0276797	0	-0.000520748	-2.50897	0.12668	0.00449002	0.00981915	0.395527	0.000227276	-0.248963	0.0270632	-0.533393	0.0426709	0.0115108	-0.00656543	-0.0125968	-0.117771	5.66884e-05	-0.00380374	0.000352409	-0.000688311
0627.V2	-0.00392115	0.0198388	7.29044e-05	-0.00989615	0	0.0111209	0.0040671	0	-0.000413948	-0.00418527	0	-0.000247924	0.000831213	6.62005e-05	0	0	-0.0101916	0.000214545	0	0	0.00317979	0.00472091	0.00109786	0.000342429	0	0	-0.00189337	0.000469686	0.00915225	0	-0.000505291	-1.17693	-0.218406	-0.0719938	0.0316564	-0.124488	0.000334342	0.433248	-0.0497674	0.176782	0.00202979	-0.029938	-0.00673972	0.000508967	-0.14138	-0.000127389	0.00101373	-0.000132912	-0.000823135
0709.V2	0.00158597	-0.00649218	0.000239266	0.006358	0	-0.000857618	-0.00770731	0	-0.000140835	-0.00527815	0	-0.000371538	9.495e-05	-0.00160344	0	0	-0.0123846	-7.43778e-05	0	0	0.0181481	-0.00137709	-0.00266147	-0.0033357	0	0	-0.00130379	0.00047087	0.0384351	0	0.00128192	0.900254	0.126319	-0.119682	-0.0227293	-0.244178	0.00021507	-0.343123	-0.0907211	0.148899	-0.0859194	-0.0810792	-0.00126207	-0.0287255	0.00787635	-0.000311147	-0.000936034	3.4619e-05	-0.00228278
0750.V2	-0.00736802	0.00878184	9.13244e-05	-0.00212714	0	-0.00207218	0.0242865	0	1.43495e-05	0.0028435	0	-0.000492791	0.000879354	7.30352e-05	0	0	0.00556985	1.91918e-05	0	0	-0.00243902	-0.00138724	0.00176248	-0.000415122	0	0	-0.00145582	-0.00046966	-0.0128304	0	-0.00088691	0.973019	0.101503	0.124694	0.0045992	0.422278	0.000943332	-0.169465	0.00225454	0.147477	-0.0126649	-0.00723915	-0.00128074	0.0149098	0.0456562	0.000140016	-0.00379641	0.000332837	-0.00223441
0817.V2	-0.00601739	-0.0226338	-0.000198633	0.0165094	0	0.0108432	-0.024699	0	0.000216257	-0.00603408	0	-0.000863689	-0.00113517	-0.00131067	0	0	-0.0107033	3.61197e-05	0	0	0.0128027	-0.0031203	0.00179435	-0.000125079	0	0	-0.00570646	0.000305789	-0.0243276	0	0.000206806	-2.36267	-0.0949315	-0.122586	-0.015877	-0.199034	-0.00192654	-0.276783	-0.0571232	0.0844551	-0.0777409	-0.0836172	-0.00668112	0.0129115	0.156202	-0.000311147	-0.00115301	-0.000553705	-0.00226177
0852.V2	-0.00269508	-0.013	0.000374881	-0.00363128	0	0.0175618	0.0257446	0	0.000331558	0.00344914	0	0.000819268	0.000491356	0.000585725	0	0	0.0046326	3.61197e-05	0	0	-0.00209472	-0.00115621	0.00210587	0.00221071	0	0	-0.00549483	0.00173127	-0.00875897	0	0.00196759	-2.38536	-0.0642363	-0.0519507	-0.0143633	0.322936	-0.00044624	0.321606	-0.0515467	0.0890286	0.0551224	-0.0076168	-0.0018753	0.00456488	0.156778	5.66884e-05	0.00338222	0.000344522	0.000632713
0961.V2	0.00822011	0.0270273	-1.02294e-05	0.0166179	0	0.019084	-0.00315122	0	0.000263752	-0.00554698	0	-0.000359981	0.00052972	0.00122069	0	0	-0.00421176	-8.69452e-05	0	0	0.00241892	0.0041568	0.000955608	-2.85216e-05	0	0	-0.00551201	0.000294223	0.0141704	0	0.00128216	-1.07571	-0.172892	-0.0578384	-0.0157319	-0.0998555	-0.000782294	0.394974	-0.0423637	0.179326	0.0540641	0.0674334	-0.00635381	0.012933	0.155457	-0.000127389	-0.00095976	-0.000421638	-0.000655385
[truncated: 21 more rows]
[truncated: 310 more columns]

## Sheet: Table S6 - Combination
sample_id	diethanolamine	erythritol	Otu4_micro	glutamate, gamma-methyl ester	trans-urocanate	arabitol/xylitol	X - 25656	arabinose	ethyl beta-glucopyranoside	X - 11381	Otu26_micro	methylphosphate	X - 25828	betaine aldehyde	mannose	pipecolate	proline	(R)-3-hydroxybutyrylcarnitine	mannitol/sorbitol	citraconate/glutaconate	pyruvate	3-methylglutaconate	alpha-tocopherol	glycerophosphoserine*	3-hydroxyadipate	3-amino-2-piperidone	X - 23639	choline	palmitoyl dihydrosphingomyelin (d18:0/16:0)*	fumarate	X - 24425	5-methylthioadenosine (MTA)	guanine	Otu35_micro	ribitol	X - 21360	isoleucylglycine	2-methylcitrate/homocitrate	pyrraline	inosine	1-methyladenine	phosphate	2-O-methylascorbic acid	N-acetylmethionine sulfoxide	2-hydroxyadipate	spermidine	Otu438_micro	Otu2_micro	2-hydroxysebacate
[truncated: 232 more rows]
[truncated: 310 more columns]

[truncated: 7 more sheets: Table S7, Table S8, Table S9, Table S10, Table S11, Table S12, Table S13]
